# Supplementary material for: Ethyl (Z)-2-(4-chloro­benzyl­idene)-3-oxobutano­ate
Source: Acta Crystallogr Sect E Struct Rep Online. 2011 Jan 12;67(Pt 2):o365. doi: 10.1107/S1600536811000717 (PMC3051428; doi:10.1107/S1600536811000717)
Supplement: Supplementary file 1 [file e-67-0o365-sup1.cif]

##############################################################################
###                                                                        ###
###        Electronic paper (Acta Crystallographica Section E)             ###
###                                                                        ###
##############################################################################
#                                                                            #
# This CIF contains the data in a paper accepted for publication in Acta     #
# Crystallographica Section E. It conforms to the requirements of Notes      #
# for Authors for Section E, and has been peer reviewed under the auspices   #
# of the IUCr Commission on Journals.                                        #
#                                                                            #
# Full details of the Crystallographic Information File format               #
# are given in the paper "The Crystallographic Information File (CIF):       #
# a New Standard Archive File for Crystallography" by S. R. Hall, F. H.      #
# Allen and I. D. Brown [Acta Cryst. (1991), A47, 655-685].                  #
#                                                                            #
# The current version of the core CIF dictionary is obtainable from          #
# ftp://ftp.iucr.org/pub/cif_core.dic. The current version number is 2.4.    #
#                                                                            #
# Software is freely available for graphical display of the structure(s) in  #
# this CIF.  For information consult the CIF home page http://www.iucr.org/  #
# cif/home.html                                                              #
#                                                                            #
# This file may be used for bona fide research purposes within the           #
# scientific community so long as proper attribution is given to the journal # 
# article from which it was obtained.                                        #
#                                                                            #
##############################################################################
                                             
data_global
_audit_creation_method     SHELXL-97
_journal_date_recd_electronic     2011-01-06
_journal_date_accepted     2011-01-06
_journal_name_full     'Acta Crystallographica, Section E'
_journal_year     2011
_journal_volume     67
_journal_issue      2
_journal_page_first     o365
_journal_page_last     o365
_journal_paper_category     QO
_journal_coeditor_code     HG2789
_publ_contact_author
;
     Dr. Seik Weng Ng
     Department of Chemistry
     University of Malaya
     50603 Kuala Lumpur
     Malaysia
;
_publ_contact_author_email     seikweng@um.edu.my
_publ_contact_author_fax     '03 7967 4193'
_publ_contact_author_phone     '03 7967 6778'
_publ_section_title
;
Ethyl (<i>Z</i>)-2-(4-chlorobenzylidene)-3-oxobutanoate
;
loop_
    _publ_author_name
    _publ_author_address
    'Mohamed, Shaaban K.'
;
     School of Biology, Chemistry and Material Science
     Manchester Metropolitan University
     Manchester
     England
;
    'Abdelhamid, Antar A.'
;
     Department of Organic Chemistry
     Baku State University
    Baku
     Azerbaijan
;
    'Gurbanov, Atash V.'
;
     Department of Organic Chemistry
     Baku State University
     Baku
     Azerbaijan
;
    'Maharramov, A. M.'
;
     Department of Organic Chemistry
     Baku State University
     Baku
     Azerbaijan
;
    'Ng, Seik Weng'
;
     Department of Chemistry
     University of Malaya
     50603 Kuala Lumpur
     Malaysia
;
data_I
_audit_creation_method     SHELXL-97
_chemical_name_systematic
;
Ethyl (<i>Z</i>)-2-(4-chlorobenzylidene)-3-oxobutanoate
;
_chemical_name_common     ?
_chemical_formula_moiety     'C13 H13 Cl O3'
_chemical_formula_sum     'C13 H13 Cl O3'
_chemical_formula_iupac     'C13 H13 Cl O3'
_chemical_formula_weight     252.68
_chemical_melting_point     ?
_symmetry_cell_setting     monoclinic
_symmetry_space_group_name_H-M     'P 21/n'
_symmetry_space_group_name_Hall     '-P 2yn'
loop_
    _symmetry_equiv_pos_as_xyz
    'x, y, z'
    '-x+1/2, y+1/2, -z+1/2'
    '-x, -y, -z'
    'x-1/2, -y-1/2, z-1/2'
_cell_length_a     9.9956(6)
_cell_length_b     7.7487(5)
_cell_length_c     16.2709(10)
_cell_angle_alpha     90.00
_cell_angle_beta     99.6240(10)
_cell_angle_gamma     90.00
_cell_volume     1242.49(13)
_cell_formula_units_Z     4
_cell_measurement_reflns_used     3560
_cell_measurement_theta_min     2.2
_cell_measurement_theta_max     27.8
_cell_measurement_temperature     295(2)
_exptl_crystal_description     Prism
_exptl_crystal_colour     Colorless
_exptl_crystal_size_max     0.20
_exptl_crystal_size_mid     0.20
_exptl_crystal_size_min     0.20
_exptl_crystal_density_diffrn     1.351
_exptl_crystal_density_meas     ?
_exptl_crystal_density_method     'not measured'
_exptl_crystal_F_000     528
_exptl_absorpt_coefficient_mu     0.300
_exptl_absorpt_correction_type     multi-scan
_exptl_absorpt_process_details     '(SADABS; Sheldrick, 1996)'
_exptl_absorpt_correction_T_min     0.9424
_exptl_absorpt_correction_T_max     0.9424
_diffrn_ambient_temperature     295(2)
_diffrn_radiation_type     MoK\a
_diffrn_radiation_wavelength     0.71073
_diffrn_radiation_source     'fine-focus sealed tube'
_diffrn_radiation_monochromator     graphite
_diffrn_measurement_device_type     'Bruker APEXII'
_diffrn_measurement_method     '\f and \w'
_diffrn_detector_area_resol_mean     ?
_diffrn_reflns_number     11255
_diffrn_reflns_av_R_equivalents     0.0685
_diffrn_reflns_av_sigmaI/netI     0.0561
_diffrn_reflns_theta_min     2.24
_diffrn_reflns_theta_max     27.50
_diffrn_reflns_theta_full     27.50
_diffrn_measured_fraction_theta_max     0.979
_diffrn_measured_fraction_theta_full     0.979
_diffrn_reflns_limit_h_min     -12
_diffrn_reflns_limit_h_max     12
_diffrn_reflns_limit_k_min     -10
_diffrn_reflns_limit_k_max     9
_diffrn_reflns_limit_l_min     -21
_diffrn_reflns_limit_l_max     21
_diffrn_standards_number     0
_diffrn_standards_interval_count     0
_diffrn_standards_interval_time     0
_diffrn_standards_decay_%     0
_reflns_number_total     2790
_reflns_number_gt     1968
_reflns_threshold_expression     I>2\s(I)
_refine_ls_structure_factor_coef     Fsqd
_refine_ls_matrix_type     full
_refine_ls_R_factor_all     0.0814
_refine_ls_R_factor_gt     0.0654
_refine_ls_wR_factor_gt     0.1879
_refine_ls_wR_factor_ref     0.2011
_refine_ls_goodness_of_fit_ref     1.015
_refine_ls_restrained_S_all     1.015
_refine_ls_number_reflns     2790
_refine_ls_number_parameters     156
_refine_ls_number_restraints     0
_refine_ls_hydrogen_treatment     constr
_refine_ls_weighting_scheme     calc
_refine_ls_weighting_details
                 'calc w=1/[\s^2^(Fo^2^)+(0.1314P)^2^] where P=(Fo^2^+2Fc^2^)/3'
_atom_sites_solution_hydrogens     geom
_atom_sites_solution_primary     direct
_atom_sites_solution_secondary     difmap
_refine_ls_shift/su_max     0.001
_refine_ls_shift/su_mean     0.001
_refine_diff_density_max     0.397
_refine_diff_density_min     -0.522
_refine_ls_extinction_method     none
_refine_ls_extinction_coef     ?
loop_
    _atom_type_symbol
    _atom_type_description
    _atom_type_scat_dispersion_real
    _atom_type_scat_dispersion_imag
    _atom_type_scat_source
    'C' 'C' 0.0033 0.0016
                         'International Tables Vol C Tables 4.2.6.8 and 6.1.1.4'
    'H' 'H' 0.0000 0.0000
                         'International Tables Vol C Tables 4.2.6.8 and 6.1.1.4'
    'O' 'O' 0.0106 0.0060
                         'International Tables Vol C Tables 4.2.6.8 and 6.1.1.4'
    'Cl' 'Cl' 0.1484 0.1585
                         'International Tables Vol C Tables 4.2.6.8 and 6.1.1.4'
_computing_data_collection     'APEX2 (Bruker, 2005)'
_computing_cell_refinement     'SAINT (Bruker, 2005)'
_computing_data_reduction     'SAINT (Bruker, 2005)'
_computing_structure_solution     'SHELXS97 (Sheldrick, 2008)'
_computing_structure_refinement     'SHELXL97 (Sheldrick, 2008)'
_computing_molecular_graphics     'X-SEED (Barbour, 2001)'
_computing_publication_material     'publCIF (Westrip, 2010)'
loop_
    _atom_site_type_symbol
    _atom_site_label
    _atom_site_fract_x
    _atom_site_fract_y
    _atom_site_fract_z
    _atom_site_U_iso_or_equiv
    _atom_site_adp_type
    _atom_site_calc_flag
    _atom_site_refinement_flags
    _atom_site_occupancy
    _atom_site_disorder_assembly
    _atom_site_disorder_group
    Cl Cl1 0.17886(7) 0.43778(11) 0.15024(4) 0.0663(3) Uani d . 1 . .
    O O1 0.2270(2) 0.3753(3) 0.72305(11) 0.0703(6) Uani d . 1 . .
    O O2 0.42363(15) 0.4336(2) 0.59728(11) 0.0555(5) Uani d . 1 . .
    O O3 0.27248(13) 0.6486(2) 0.56982(10) 0.0452(4) Uani d . 1 . .
    C C1 0.13562(19) 0.3488(3) 0.41918(13) 0.0399(5) Uani d . 1 . .
    C C2 0.2540(2) 0.4199(3) 0.39776(14) 0.0453(6) Uani d . 1 . .
    H H2A 0.3252 0.4497 0.4397 0.054 Uiso calc R 1 . .
    C C3 0.2669(2) 0.4463(3) 0.31626(14) 0.0467(6) Uani d . 1 . .
    H H3 0.3460 0.4940 0.3031 0.056 Uiso calc R 1 . .
    C C4 0.1611(2) 0.4015(3) 0.25368(14) 0.0437(5) Uani d . 1 . .
    C C5 0.0440(2) 0.3274(3) 0.27150(14) 0.0490(6) Uani d . 1 . .
    H H5 -0.0258 0.2957 0.2290 0.059 Uiso calc R 1 . .
    C C6 0.03270(19) 0.3015(3) 0.35374(14) 0.0453(5) Uani d . 1 . .
    H H6 -0.0458 0.2509 0.3662 0.054 Uiso calc R 1 . .
    C C7 0.11396(19) 0.3175(3) 0.50496(14) 0.0418(5) Uani d . 1 . .
    H H7 0.0387 0.2501 0.5098 0.050 Uiso calc R 1 . .
    C C8 0.18613(19) 0.3714(3) 0.57758(13) 0.0405(5) Uani d . 1 . .
    C C9 0.1549(2) 0.3219(3) 0.66085(15) 0.0501(6) Uani d . 1 . .
    C C10 0.0339(3) 0.2111(4) 0.66738(18) 0.0693(8) Uani d . 1 . .
    H H10A 0.0333 0.1832 0.7248 0.104 Uiso calc R 1 . .
    H H10B 0.0385 0.1068 0.6362 0.104 Uiso calc R 1 . .
    H H10C -0.0476 0.2727 0.6453 0.104 Uiso calc R 1 . .
    C C11 0.3088(2) 0.4853(3) 0.58325(13) 0.0395(5) Uani d . 1 . .
    C C12 0.3811(2) 0.7742(3) 0.57098(17) 0.0535(6) Uani d . 1 . .
    H H12A 0.4275 0.7563 0.5239 0.064 Uiso calc R 1 . .
    H H12B 0.4466 0.7634 0.6219 0.064 Uiso calc R 1 . .
    C C13 0.3162(3) 0.9486(3) 0.56615(18) 0.0592(7) Uani d . 1 . .
    H H13A 0.3836 1.0353 0.5626 0.089 Uiso calc R 1 . .
    H H13B 0.2764 0.9679 0.6151 0.089 Uiso calc R 1 . .
    H H13C 0.2470 0.9546 0.5176 0.089 Uiso calc R 1 . .
loop_
    _atom_site_aniso_label
    _atom_site_aniso_U_11
    _atom_site_aniso_U_22
    _atom_site_aniso_U_33
    _atom_site_aniso_U_12
    _atom_site_aniso_U_13
    _atom_site_aniso_U_23
    Cl1 0.0540(4) 0.0967(7) 0.0483(4) 0.0031(3) 0.0085(3) 0.0024(3)
    O1 0.0600(11) 0.0996(17) 0.0513(11) -0.0032(11) 0.0095(9) 0.0006(10)
    O2 0.0281(8) 0.0621(12) 0.0735(12) 0.0041(7) -0.0001(7) 0.0076(8)
    O3 0.0282(7) 0.0479(10) 0.0601(9) -0.0011(6) 0.0091(6) -0.0004(7)
    C1 0.0237(8) 0.0445(12) 0.0514(12) -0.0006(8) 0.0061(8) -0.0051(9)
    C2 0.0235(9) 0.0614(15) 0.0504(12) -0.0061(9) 0.0049(8) -0.0091(10)
    C3 0.0280(10) 0.0594(15) 0.0533(13) -0.0052(9) 0.0086(9) -0.0040(10)
    C4 0.0335(10) 0.0524(13) 0.0446(11) 0.0046(9) 0.0050(8) -0.0025(10)
    C5 0.0295(10) 0.0605(14) 0.0540(13) -0.0031(10) -0.0013(9) -0.0107(11)
    C6 0.0237(9) 0.0528(13) 0.0590(13) -0.0075(9) 0.0060(8) -0.0092(10)
    C7 0.0246(9) 0.0464(12) 0.0555(12) -0.0016(8) 0.0099(8) -0.0030(10)
    C8 0.0280(9) 0.0422(12) 0.0522(12) 0.0038(9) 0.0092(8) 0.0033(9)
    C9 0.0405(11) 0.0575(15) 0.0545(13) 0.0068(10) 0.0147(10) 0.0040(11)
    C10 0.0592(16) 0.080(2) 0.0759(18) -0.0097(14) 0.0314(14) 0.0065(15)
    C11 0.0284(9) 0.0499(13) 0.0400(10) 0.0034(9) 0.0046(8) 0.0021(9)
    C12 0.0379(11) 0.0576(16) 0.0653(14) -0.0090(10) 0.0092(10) 0.0009(12)
    C13 0.0581(16) 0.0522(15) 0.0686(17) -0.0050(12) 0.0140(13) -0.0020(12)
loop_
    _geom_bond_atom_site_label_1
    _geom_bond_atom_site_label_2
    _geom_bond_site_symmetry_2
    _geom_bond_distance
    _geom_bond_publ_flag
    Cl1 C4 . 1.745(2) ?
    O1 C9 . 1.213(3) ?
    O2 C11 . 1.201(2) ?
    O3 C11 . 1.325(3) ?
    O3 C12 . 1.456(3) ?
    C1 C6 . 1.400(3) ?
    C1 C2 . 1.401(3) ?
    C1 C7 . 1.468(3) ?
    C2 C3 . 1.369(3) ?
    C2 H2A . 0.9300 ?
    C3 C4 . 1.384(3) ?
    C3 H3 . 0.9300 ?
    C4 C5 . 1.377(3) ?
    C5 C6 . 1.376(3) ?
    C5 H5 . 0.9300 ?
    C6 H6 . 0.9300 ?
    C7 C8 . 1.344(3) ?
    C7 H7 . 0.9300 ?
    C8 C9 . 1.491(3) ?
    C8 C11 . 1.501(3) ?
    C9 C10 . 1.502(4) ?
    C10 H10A . 0.9600 ?
    C10 H10B . 0.9600 ?
    C10 H10C . 0.9600 ?
    C12 C13 . 1.495(4) ?
    C12 H12A . 0.9700 ?
    C12 H12B . 0.9700 ?
    C13 H13A . 0.9600 ?
    C13 H13B . 0.9600 ?
    C13 H13C . 0.9600 ?
loop_
    _geom_angle_atom_site_label_1
    _geom_angle_atom_site_label_2
    _geom_angle_atom_site_label_3
    _geom_angle_site_symmetry_1
    _geom_angle_site_symmetry_3
    _geom_angle
    _geom_angle_publ_flag
    C11 O3 C12 . . 116.98(16) ?
    C6 C1 C2 . . 117.2(2) ?
    C6 C1 C7 . . 118.26(18) ?
    C2 C1 C7 . . 124.50(19) ?
    C3 C2 C1 . . 121.34(19) ?
    C3 C2 H2A . . 119.3 ?
    C1 C2 H2A . . 119.3 ?
    C2 C3 C4 . . 119.4(2) ?
    C2 C3 H3 . . 120.3 ?
    C4 C3 H3 . . 120.3 ?
    C5 C4 C3 . . 121.4(2) ?
    C5 C4 Cl1 . . 119.85(17) ?
    C3 C4 Cl1 . . 118.72(18) ?
    C6 C5 C4 . . 118.5(2) ?
    C6 C5 H5 . . 120.8 ?
    C4 C5 H5 . . 120.8 ?
    C5 C6 C1 . . 122.12(19) ?
    C5 C6 H6 . . 118.9 ?
    C1 C6 H6 . . 118.9 ?
    C8 C7 C1 . . 130.0(2) ?
    C8 C7 H7 . . 115.0 ?
    C1 C7 H7 . . 115.0 ?
    C7 C8 C9 . . 123.8(2) ?
    C7 C8 C11 . . 123.3(2) ?
    C9 C8 C11 . . 112.85(19) ?
    O1 C9 C8 . . 119.1(2) ?
    O1 C9 C10 . . 120.6(2) ?
    C8 C9 C10 . . 120.3(2) ?
    C9 C10 H10A . . 109.5 ?
    C9 C10 H10B . . 109.5 ?
    H10A C10 H10B . . 109.5 ?
    C9 C10 H10C . . 109.5 ?
    H10A C10 H10C . . 109.5 ?
    H10B C10 H10C . . 109.5 ?
    O2 C11 O3 . . 125.2(2) ?
    O2 C11 C8 . . 124.1(2) ?
    O3 C11 C8 . . 110.72(16) ?
    O3 C12 C13 . . 106.71(18) ?
    O3 C12 H12A . . 110.4 ?
    C13 C12 H12A . . 110.4 ?
    O3 C12 H12B . . 110.4 ?
    C13 C12 H12B . . 110.4 ?
    H12A C12 H12B . . 108.6 ?
    C12 C13 H13A . . 109.5 ?
    C12 C13 H13B . . 109.5 ?
    H13A C13 H13B . . 109.5 ?
    C12 C13 H13C . . 109.5 ?
    H13A C13 H13C . . 109.5 ?
    H13B C13 H13C . . 109.5 ?
loop_
    _geom_torsion_atom_site_label_1
    _geom_torsion_atom_site_label_2
    _geom_torsion_atom_site_label_3
    _geom_torsion_atom_site_label_4
    _geom_torsion_site_symmetry_1
    _geom_torsion_site_symmetry_2
    _geom_torsion_site_symmetry_3
    _geom_torsion_site_symmetry_4
    _geom_torsion
    _geom_torsion_publ_flag
    C6 C1 C2 C3 . . . . 1.7(3) ?
    C7 C1 C2 C3 . . . . -179.6(2) ?
    C1 C2 C3 C4 . . . . -0.2(4) ?
    C2 C3 C4 C5 . . . . -1.3(4) ?
    C2 C3 C4 Cl1 . . . . 179.48(18) ?
    C3 C4 C5 C6 . . . . 1.2(4) ?
    Cl1 C4 C5 C6 . . . . -179.59(18) ?
    C4 C5 C6 C1 . . . . 0.4(4) ?
    C2 C1 C6 C5 . . . . -1.8(3) ?
    C7 C1 C6 C5 . . . . 179.4(2) ?
    C6 C1 C7 C8 . . . . -169.6(2) ?
    C2 C1 C7 C8 . . . . 11.7(4) ?
    C1 C7 C8 C9 . . . . -177.0(2) ?
    C1 C7 C8 C11 . . . . 1.8(4) ?
    C7 C8 C9 O1 . . . . 179.1(2) ?
    C11 C8 C9 O1 . . . . 0.2(3) ?
    C7 C8 C9 C10 . . . . -2.4(4) ?
    C11 C8 C9 C10 . . . . 178.7(2) ?
    C12 O3 C11 O2 . . . . 1.0(3) ?
    C12 O3 C11 C8 . . . . -178.29(18) ?
    C7 C8 C11 O2 . . . . -99.3(3) ?
    C9 C8 C11 O2 . . . . 79.6(3) ?
    C7 C8 C11 O3 . . . . 80.1(3) ?
    C9 C8 C11 O3 . . . . -101.1(2) ?
    C11 O3 C12 C13 . . . . -172.43(19) ?
