# Supplementary material for: Ethyl (Z)-2-(4-chloro­benzyl­idene)-3-oxobutano­ate
Source: Acta Crystallogr Sect E Struct Rep Online. 2011 Jan 12;67(Pt 2):o365. doi: 10.1107/S1600536811000717 (PMC3051428; doi:10.1107/S1600536811000717)
Supplement: Supplementary file 2 [file e-67-0o365-Isup2.hkl]

# 
# h,k,l, Fc-squared, Fo-squared, sigma(Fo-squared) and status flag 
# 
data_I
_shelx_title '  P21/n' 
_shelx_refln_list_code          4 
_shelx_F_calc_maximum      146.14 
_exptl_crystal_F_000       528.00 
_reflns_d_resolution_high  0.7697 
 
loop_ 
 _symmetry_equiv_pos_as_xyz 
 'x, y, z' 
 '-x+1/2, y+1/2, -z+1/2' 
 '-x, -y, -z' 
 'x-1/2, -y-1/2, z-1/2' 
 
_cell_length_a     9.9956 
_cell_length_b     7.7487 
_cell_length_c    16.2709 
_cell_angle_alpha  90.000 
_cell_angle_beta   99.624 
_cell_angle_gamma  90.000 
 
_shelx_F_squared_multiplier     1.000 
 
loop_ 
 _refln_index_h 
 _refln_index_k 
 _refln_index_l 
 _refln_F_squared_calc 
 _refln_F_squared_meas 
 _refln_F_squared_sigma 
 _refln_observed_status 
   2   0   0    10819.96    11920.88    484.80 o 
   4   0   0      212.32      199.40      9.11 o 
   6   0   0      155.07      157.38      7.40 o 
   8   0   0      146.78      148.33      7.36 o 
  10   0   0       76.14       77.80      5.71 o 
  12   0   0        0.42        0.04      3.64 o 
   2   1   0    16539.14    17429.67    442.86 o 
   3   1   0     5276.52     6306.67    159.07 o 
   4   1   0      702.48      857.27     20.55 o 
   5   1   0      789.10      897.94     21.73 o 
   6   1   0      215.53      220.68      6.63 o 
   7   1   0      586.30      662.02     17.01 o 
   8   1   0      240.23      242.37      7.75 o 
   9   1   0      264.49      276.04      8.86 o 
  10   1   0      153.46      139.23      5.60 o 
  11   1   0       39.37       46.18      4.22 o 
  12   1   0        9.38       14.58      3.50 o 
   2   2   0     8101.38     6317.33    376.54 o 
   3   2   0       76.42       93.40      3.37 o 
   4   2   0       35.53       35.28      1.95 o 
   5   2   0      398.82      481.38     12.50 o 
   6   2   0       53.19       53.21      2.83 o 
   7   2   0      314.14      313.84      9.25 o 
   8   2   0      460.93      478.88     16.23 o 
   9   2   0        1.20        2.55      1.70 o 
  10   2   0       34.38       33.80      3.12 o 
  11   2   0       21.05       22.76      2.98 o 
  12   2   0      163.93      152.61     13.68 o 
   2   3   0      131.51      107.23     10.72 o 
   3   3   0      300.71      368.36     12.86 o 
   4   3   0     3991.79     3853.00    216.86 o 
   5   3   0       85.72       98.84      4.70 o 
   6   3   0       72.55       96.33      4.81 o 
   7   3   0       82.65       80.53      3.99 o 
   8   3   0       89.80      103.59      5.04 o 
   9   3   0        4.97        4.67      1.78 o 
  10   3   0      141.31      151.81     12.78 o 
  11   3   0       19.08       18.57      3.85 o 
  12   3   0       14.16       24.36      5.15 o 
   0   4   0      510.40      522.59     29.68 o 
   3   4   0     1264.99     1247.54     52.17 o 
   4   4   0       31.63       34.21      2.64 o 
   5   4   0      113.78      139.81      6.89 o 
   6   4   0        4.87        4.78      1.40 o 
   7   4   0       50.59       54.78      3.54 o 
   8   4   0       16.72       19.96      2.24 o 
   9   4   0      191.72      187.84     14.88 o 
  10   4   0       29.55       40.81      4.89 o 
  11   4   0      103.97      108.40      9.79 o 
   1   5   0       93.87       29.56      9.00 o 
   2   5   0      121.65       70.80     13.11 o 
   3   5   0      227.68      195.38      7.50 o 
   4   5   0       39.83       37.50      3.36 o 
   5   5   0      319.51      343.56     19.54 o 
   6   5   0       20.14       22.39      2.32 o 
   7   5   0        2.44        3.65      2.14 o 
   8   5   0       54.72       66.85      5.14 o 
   9   5   0       38.54       53.92      5.68 o 
  10   5   0       66.28       70.99      9.18 o 
  11   5   0       50.53       61.43      6.23 o 
   0   6   0        0.16        1.16      1.42 o 
   1   6   0      290.03      138.68     19.41 o 
   2   6   0        8.06        5.37      1.78 o 
   3   6   0        0.02        0.56      1.04 o 
   4   6   0        0.15       -0.52      1.07 o 
   5   6   0       12.88       13.41      2.66 o 
   6   6   0        4.97        4.13      2.20 o 
   7   6   0        0.06       -0.48      2.34 o 
   8   6   0       11.84       11.26      3.16 o 
   9   6   0        0.09       -0.39      2.46 o 
  10   6   0        0.01        0.46      2.99 o 
   1   7   0        0.78        0.23      1.09 o 
   2   7   0       22.91       20.29      3.71 o 
   3   7   0       58.70       69.11      4.93 o 
   4   7   0        8.36        3.90      2.13 o 
   5   7   0       41.57       55.08      5.42 o 
   6   7   0        0.33       -1.35      2.42 o 
   7   7   0        0.40       -1.28      2.59 o 
   8   7   0       12.06        9.95      4.15 o 
   9   7   0        0.10       -0.65      2.77 o 
   0   8   0       98.77       47.92     15.19 o 
   1   8   0        0.21        2.08      1.70 o 
   2   8   0        8.66        6.81      2.29 o 
   3   8   0        5.15        3.67      2.20 o 
   4   8   0        0.38       -0.64      2.27 o 
   5   8   0        7.19        8.72      3.27 o 
   6   8   0        1.45        0.34      2.80 o 
   7   8   0       12.71       21.65      6.64 o 
   1   9   0        3.87        7.35      3.12 o 
   2   9   0        0.67        2.93      2.25 o 
   3   9   0        3.81        4.32      2.57 o 
   4   9   0        2.39        5.24      2.95 o 
   5   9   0        2.36        7.40      3.40 o 
   0  10   0        6.23        6.72     10.81 o 
   1  10   0        0.98        1.37      6.75 o 
 -11   0   1        5.33        6.46      2.83 o 
  -9   0   1      102.89       97.50      6.23 o 
  -7   0   1      113.84      111.98      6.37 o 
  -5   0   1       15.89       16.21      2.09 o 
  -3   0   1     3301.27     3492.50    112.95 o 
  -1   0   1      138.46      129.77      4.77 o 
   1   0   1       51.89       48.45      1.65 o 
   3   0   1     2214.11     2390.89     77.60 o 
   5   0   1     1477.21     1455.36     48.26 o 
   7   0   1     2074.03     2169.95     71.87 o 
   9   0   1       95.87       90.47      5.84 o 
  11   0   1      116.61       91.28      8.48 o 
 -12   1   1       21.63       27.54      3.84 o 
 -11   1   1        8.43        6.76      2.15 o 
 -10   1   1       78.61       81.47      4.49 o 
  -9   1   1       45.47       44.07      3.14 o 
  -8   1   1       24.88       24.19      2.25 o 
  -7   1   1      102.51       98.58      4.08 o 
  -6   1   1     1249.28     1487.82     35.37 o 
  -5   1   1       24.95       47.76      2.33 o 
  -4   1   1      168.84      177.37      6.60 o 
  -3   1   1     1861.23     2127.49     87.43 o 
  -2   1   1     3848.08     4429.28    166.60 o 
  -1   1   1      852.34      871.41     43.62 o 
   1   1   1        8.08        4.78      1.08 o 
   2   1   1     1087.15     1083.92     35.79 o 
   3   1   1      246.67      283.34      8.38 o 
   4   1   1      108.59      148.87      5.08 o 
   5   1   1       38.26       38.73      2.10 o 
   6   1   1      331.01      347.20      9.54 o 
   7   1   1        5.82        7.67      1.51 o 
   8   1   1      478.76      462.27     12.50 o 
   9   1   1      356.51      353.32     10.31 o 
  10   1   1      195.90      194.10      7.51 o 
  11   1   1        0.36        1.81      2.46 o 
  12   1   1       20.47       26.50      3.94 o 
 -12   2   1        3.31        4.21      3.70 o 
 -11   2   1        0.04       -1.81      1.95 o 
 -10   2   1       13.02       16.82      2.47 o 
  -9   2   1       27.57       34.33      3.04 o 
  -8   2   1        1.17        1.94      1.47 o 
  -7   2   1       21.08       20.73      2.01 o 
  -6   2   1       51.29       52.73      2.74 o 
  -5   2   1       48.95       46.14      2.42 o 
  -4   2   1        2.84        2.05      0.83 o 
  -3   2   1     2403.75     2568.62    102.88 o 
  -2   2   1      132.42      179.21      7.10 o 
   0   2   1     2842.06     2507.31     86.16 o 
   1   2   1      138.33       69.86      7.73 o 
   2   2   1        4.35        6.28      0.96 o 
   3   2   1       71.70       62.98      2.71 o 
   4   2   1      251.52      319.19      9.27 o 
   5   2   1      998.89     1118.70     29.25 o 
   6   2   1      363.39      318.38      9.06 o 
   7   2   1       22.12       26.71      2.29 o 
   8   2   1        0.51       -2.01      1.34 o 
   9   2   1      134.19      121.22      5.26 o 
  10   2   1      442.02      395.51     18.46 o 
  11   2   1       69.21       66.44      5.23 o 
  12   2   1        0.08       -0.91      2.43 o 
 -12   3   1        0.13        3.21      5.67 o 
 -11   3   1       24.83       22.24      4.20 o 
 -10   3   1      146.93      165.40     16.63 o 
  -9   3   1      142.71      143.93      8.27 o 
  -8   3   1        0.04       -0.55      1.41 o 
  -7   3   1       63.81       75.32      5.04 o 
  -6   3   1        0.76        0.43      1.11 o 
  -5   3   1       64.38       68.06      3.21 o 
  -4   3   1      912.96     1061.37     35.38 o 
  -3   3   1      108.98       86.95      4.53 o 
  -2   3   1      393.32      376.73     16.60 o 
   0   3   1     2769.81     2857.19    151.74 o 
   2   3   1      750.02      633.94     39.69 o 
   3   3   1     1066.57      920.00     60.99 o 
   4   3   1      435.25      433.35     21.37 o 
   5   3   1      258.86      256.77     13.90 o 
   6   3   1      120.30      139.74      5.53 o 
   7   3   1      688.88      671.78     24.59 o 
   8   3   1      114.94      114.41      5.37 o 
   9   3   1      146.64      148.26      9.79 o 
  10   3   1       78.19       71.74      4.64 o 
  11   3   1      122.68      138.63     16.55 o 
  12   3   1       33.30       35.35      5.89 o 
 -11   4   1       22.44       22.94      4.25 o 
 -10   4   1        0.32        1.31      2.33 o 
  -9   4   1       28.55       28.39      3.70 o 
  -8   4   1       12.20        8.52      2.23 o 
  -7   4   1        0.11        0.86      1.23 o 
  -6   4   1        4.89        6.60      1.35 o 
  -5   4   1       90.66       79.23      3.98 o 
  -4   4   1       31.60       30.77      3.40 o 
  -3   4   1     1562.83     1482.05     75.29 o 
  -2   4   1     7026.09     6173.97    327.28 o 
   0   4   1       69.69       49.91      7.68 o 
   1   4   1       39.80       37.86     14.03 o 
   2   4   1        0.61        3.94      1.24 o 
   3   4   1       19.64       22.39      1.93 o 
   4   4   1      619.62      622.00     27.66 o 
   5   4   1       81.05       87.14      4.19 o 
   6   4   1      400.05      388.84     29.24 o 
   7   4   1       85.66       88.66      4.66 o 
   8   4   1        1.04        0.79      1.51 o 
   9   4   1        0.32       -0.10      1.95 o 
  10   4   1        2.95        1.67      2.59 o 
  11   4   1       18.92       28.49      4.57 o 
 -11   5   1        3.77        6.56      3.35 o 
 -10   5   1       21.91       17.55      5.77 o 
  -9   5   1       11.98       12.89      3.32 o 
  -8   5   1        0.06       -1.74      1.81 o 
  -7   5   1      204.36      230.88     14.64 o 
  -6   5   1       31.35       40.32      3.65 o 
  -5   5   1     1032.43     1048.35     44.16 o 
  -4   5   1      204.42      201.71     12.83 o 
  -3   5   1      674.65      686.82     23.12 o 
  -2   5   1       69.60       68.86      5.57 o 
  -1   5   1       44.24       38.82      6.72 o 
   0   5   1        5.18        3.78      1.40 o 
   2   5   1       25.57       21.97      3.01 o 
   3   5   1       36.28       40.15      2.88 o 
   4   5   1       12.68       12.35      1.66 o 
   5   5   1      213.76      223.37      9.99 o 
   6   5   1      450.84      485.33     21.49 o 
   7   5   1       15.72       25.88      3.96 o 
   8   5   1       11.13       10.53      2.54 o 
   9   5   1       27.82       38.83      4.34 o 
  10   5   1       47.34       53.45      7.30 o 
 -10   6   1        4.76        5.01      3.69 o 
  -9   6   1        3.49        6.17      2.86 o 
  -8   6   1        0.00       -0.47      2.44 o 
  -7   6   1       44.76       57.30      6.19 o 
  -6   6   1       41.50       42.30      4.42 o 
  -5   6   1      215.35      233.44     22.65 o 
  -4   6   1      596.46      576.66     35.09 o 
  -3   6   1      459.80      446.16     18.43 o 
  -2   6   1      298.09      271.97     28.60 o 
  -1   6   1      719.12      525.33     34.30 o 
   0   6   1       89.76       47.62     12.34 o 
   1   6   1        0.21        0.23      1.02 o 
   2   6   1      152.81      122.50     21.59 o 
   3   6   1       33.00       32.13      3.15 o 
   4   6   1        4.07        4.54      1.94 o 
   5   6   1        0.36       -0.56      1.91 o 
   6   6   1       52.16       80.75      5.68 o 
   7   6   1        7.35        7.39      2.54 o 
   8   6   1       22.80       31.33      4.58 o 
   9   6   1        0.28        1.99      2.93 o 
  10   6   1        8.73       14.45      3.99 o 
  -9   7   1       10.97        6.51      3.38 o 
  -8   7   1        3.02        4.05      2.90 o 
  -7   7   1       39.62       49.04      5.51 o 
  -6   7   1      143.35      149.09     14.51 o 
  -5   7   1        0.20       -0.08      2.21 o 
  -4   7   1        7.86        6.35      2.32 o 
  -3   7   1      168.76      189.53     12.57 o 
  -2   7   1       42.06       39.77      6.03 o 
  -1   7   1       18.54       18.19      3.44 o 
   0   7   1      166.22       72.63      7.81 o 
   1   7   1        6.90        6.02      1.49 o 
   2   7   1      192.52      118.02     18.39 o 
   3   7   1       16.68       25.99      5.10 o 
   4   7   1       13.39       16.19      2.93 o 
   5   7   1        8.76       10.21      2.77 o 
   6   7   1       20.11       29.38      4.42 o 
   7   7   1        0.02       -1.82      2.46 o 
   8   7   1       26.41       41.91      5.69 o 
   9   7   1        4.15        9.59      4.11 o 
  -7   8   1        0.03       -2.31      2.58 o 
  -6   8   1       46.10       71.55      8.12 o 
  -5   8   1       49.56       61.70      6.14 o 
  -4   8   1        0.02       -0.80      2.24 o 
  -3   8   1       62.44       65.05      5.67 o 
  -2   8   1       25.41       14.62      3.13 o 
  -1   8   1       33.65       21.04      7.03 o 
   0   8   1        1.99        1.65      1.32 o 
   1   8   1       37.30       31.88      6.94 o 
   2   8   1       17.20       16.47      3.52 o 
   3   8   1        3.28        1.37      2.13 o 
   4   8   1        0.01       -1.08      2.28 o 
   5   8   1        0.45       -1.52      2.53 o 
   6   8   1        0.05       -1.60      2.67 o 
   7   8   1       16.51       18.19      5.36 o 
  -5   9   1       35.46       47.07      5.81 o 
  -4   9   1       10.68       10.14      3.87 o 
  -3   9   1        0.57        2.14      2.36 o 
  -2   9   1        1.49        3.00      2.25 o 
  -1   9   1        9.49        4.33      3.45 o 
   0   9   1        5.81        7.00      3.95 o 
   1   9   1        0.45        5.22      2.84 o 
   2   9   1        7.98        7.19      3.94 o 
   3   9   1        0.63        2.38      2.51 o 
   4   9   1        0.09        3.93      2.74 o 
   5   9   1        5.82        8.09      3.48 o 
  -1  10   1        1.38        1.41      7.02 o 
   0  10   1        6.03        1.82      6.62 o 
   1  10   1        2.07        3.01      6.36 o 
 -12   0   2        0.01        3.84      3.92 o 
 -10   0   2        3.49        2.24      2.39 o 
  -8   0   2      434.81      486.11     19.23 o 
  -6   0   2       51.78       65.30      4.40 o 
  -4   0   2     8788.62    10297.79    332.44 o 
  -2   0   2      368.70      371.48     23.66 o 
   0   0   2       49.85       51.31      2.23 o 
   2   0   2       25.21       20.07      1.70 o 
   4   0   2      507.24      577.13     19.84 o 
   6   0   2      468.55      421.98     15.52 o 
   8   0   2        8.00        9.16      2.23 o 
  10   0   2      520.72      478.59     23.23 o 
  12   0   2       32.52       31.49      6.03 o 
 -12   1   2       22.32       24.95      3.27 o 
 -11   1   2        2.07        3.12      1.99 o 
 -10   1   2        0.91        0.73      1.68 o 
  -9   1   2      342.12      354.58     11.30 o 
  -8   1   2       34.90       45.73      3.01 o 
  -7   1   2     1075.25     1213.25     37.72 o 
  -6   1   2     1582.74     1846.96     49.77 o 
  -5   1   2     1416.52     1667.53     47.40 o 
  -4   1   2       62.95       67.14      2.65 o 
  -3   1   2      229.51      276.70      7.80 o 
  -2   1   2       38.45       28.05      1.05 o 
  -1   1   2      714.73      795.95     32.53 o 
   0   1   2       22.44       19.44      1.65 o 
   1   1   2     3778.05     3891.07    274.60 o 
   2   1   2       72.41       70.57      5.15 o 
   3   1   2      101.73       78.52      2.75 o 
   4   1   2      307.94      368.72     10.52 o 
   5   1   2        1.05        1.01      0.88 o 
   6   1   2        2.11        1.12      1.00 o 
   7   1   2      235.62      225.83      6.83 o 
   8   1   2      970.99      919.53     22.85 o 
   9   1   2      938.18      898.37     22.69 o 
  10   1   2      135.00      125.53      6.56 o 
  11   1   2        0.10        0.38      2.43 o 
  12   1   2       68.33       65.06      5.45 o 
 -12   2   2        0.00       -0.14      2.86 o 
 -11   2   2        4.18        2.29      2.03 o 
 -10   2   2       25.74       26.29      2.82 o 
  -9   2   2       46.64       47.31      3.51 o 
  -8   2   2       65.45       57.41      3.34 o 
  -7   2   2        0.38       -0.16      1.15 o 
  -6   2   2       18.41       17.48      1.66 o 
  -5   2   2     2687.22     3229.24     90.89 o 
  -4   2   2        8.98       23.34      1.60 o 
  -3   2   2     7568.74     9055.30    286.63 o 
  -2   2   2      931.04      996.29     41.09 o 
  -1   2   2      146.29      130.73      8.37 o 
   0   2   2        7.43       10.36      2.15 o 
   1   2   2     2320.57     2104.88    112.19 o 
   2   2   2       90.51      101.01      9.60 o 
   3   2   2      269.69      241.74     14.18 o 
   4   2   2      841.67      848.15     35.03 o 
   5   2   2      371.24      376.37     11.05 o 
   6   2   2        3.40        3.24      1.23 o 
   7   2   2      187.16      175.26      6.55 o 
   8   2   2      177.59      172.48      7.11 o 
   9   2   2       19.64       20.42      2.52 o 
  10   2   2       81.90       81.91      5.92 o 
  11   2   2       66.55       60.71      4.94 o 
  12   2   2        0.21       -2.50      2.47 o 
 -12   3   2        0.35        1.22      3.01 o 
 -11   3   2        3.68        4.78      2.62 o 
 -10   3   2       20.75       16.92      2.87 o 
  -9   3   2        0.55        0.37      1.50 o 
  -8   3   2      441.03      455.90     28.75 o 
  -7   3   2       21.98       22.71      2.03 o 
  -6   3   2       46.21       62.37      3.86 o 
  -5   3   2      185.27      211.88      8.43 o 
  -4   3   2      727.83      891.33     38.24 o 
  -3   3   2     1891.20     2205.15     89.68 o 
  -2   3   2     1241.83     1083.50     58.37 o 
  -1   3   2       99.58       83.82      3.79 o 
   2   3   2      114.76      107.95      7.02 o 
   3   3   2      530.32      383.48     29.34 o 
   4   3   2      338.34      386.27     29.18 o 
   5   3   2      257.12      270.65     10.25 o 
   6   3   2      295.90      322.05     12.02 o 
   7   3   2      412.24      398.38     13.80 o 
   8   3   2      407.72      395.43     14.15 o 
   9   3   2        4.70        6.66      2.07 o 
  10   3   2      123.60      118.75     10.22 o 
  11   3   2      133.87      119.78      6.81 o 
 -11   4   2        0.95        0.19      2.89 o 
 -10   4   2       27.77       22.14      3.58 o 
  -9   4   2        0.03        1.21      1.95 o 
  -8   4   2        7.90       10.39      2.43 o 
  -7   4   2        2.03        3.14      1.24 o 
  -6   4   2        2.02        2.27      1.08 o 
  -5   4   2        1.22        6.12      1.16 o 
  -4   4   2       32.00       36.94      2.87 o 
  -3   4   2        2.33        4.03      1.37 o 
  -2   4   2      118.44      129.48      9.18 o 
  -1   4   2      314.30      208.07     11.69 o 
   1   4   2       25.87       28.79      5.73 o 
   2   4   2       45.27       49.82      3.13 o 
   3   4   2       70.46       59.21      6.43 o 
   4   4   2      119.19      125.38      6.19 o 
   5   4   2      736.78      735.66     47.64 o 
   6   4   2       58.09       54.58      3.72 o 
   7   4   2      142.97      149.79      6.39 o 
   8   4   2        4.32        4.45      1.78 o 
   9   4   2        5.75        3.12      1.92 o 
  10   4   2       28.64       27.57      3.83 o 
  11   4   2       31.49       40.12      5.77 o 
 -11   5   2       16.57       12.66      3.79 o 
 -10   5   2        0.06        1.48      2.45 o 
  -9   5   2       13.35       10.12      2.93 o 
  -8   5   2       51.57       63.94      5.64 o 
  -7   5   2       20.49       19.54      3.06 o 
  -6   5   2        1.04        0.45      1.76 o 
  -5   5   2      110.71      125.18      9.15 o 
  -4   5   2       85.24      100.25      6.17 o 
  -3   5   2      474.93      436.01     15.12 o 
  -2   5   2       72.45       68.47      6.88 o 
  -1   5   2        3.70        2.14      0.89 o 
   0   5   2      192.94       87.95     13.79 o 
   2   5   2       10.19       12.58      2.69 o 
   3   5   2       11.04        8.52      1.94 o 
   4   5   2        3.62        3.54      1.35 o 
   5   5   2        1.14        2.14      1.51 o 
   6   5   2       31.99       42.21      3.29 o 
   7   5   2       99.17      104.27      5.73 o 
   8   5   2       11.30       12.53      3.03 o 
   9   5   2       10.72       13.37      3.56 o 
  10   5   2        7.73        7.86      2.79 o 
 -10   6   2        4.25        3.40      2.94 o 
  -9   6   2        0.34       -1.70      2.40 o 
  -8   6   2        2.28        3.41      2.57 o 
  -7   6   2       87.19      110.61      8.35 o 
  -6   6   2       17.59       16.39      4.44 o 
  -5   6   2       19.24       21.55      3.06 o 
  -4   6   2       52.96       60.38      4.38 o 
  -3   6   2       29.03       25.46      3.02 o 
  -2   6   2      198.23      177.45     13.82 o 
  -1   6   2      253.76      154.78     23.06 o 
   0   6   2       40.49       40.08      6.16 o 
   1   6   2        3.99        3.22      1.29 o 
   2   6   2       55.44       45.78      5.18 o 
   3   6   2       18.13       24.15      3.12 o 
   4   6   2      193.43      193.62      8.20 o 
   5   6   2        7.27        3.96      2.01 o 
   6   6   2       98.96      125.42      8.86 o 
   7   6   2        8.46        6.73      2.59 o 
   8   6   2        7.75        5.80      2.54 o 
   9   6   2        0.03        0.81      2.83 o 
  10   6   2       34.04       44.99      5.82 o 
  -9   7   2        1.61        1.05      2.83 o 
  -8   7   2        1.61        0.47      2.64 o 
  -7   7   2        7.93        6.40      3.00 o 
  -6   7   2       23.34       28.43      4.47 o 
  -5   7   2       37.19       41.97      6.92 o 
  -4   7   2        1.22        1.73      2.13 o 
  -3   7   2       88.67       83.89      6.11 o 
  -2   7   2        7.09        3.61      1.85 o 
  -1   7   2       45.88       33.65      8.83 o 
   0   7   2        0.04        1.66      1.18 o 
   1   7   2       41.44       39.77      6.35 o 
   2   7   2        3.38        0.59      1.31 o 
   3   7   2       61.66       61.85      6.91 o 
   4   7   2       67.24       92.62      7.40 o 
   5   7   2       89.43      111.56      8.53 o 
   6   7   2       13.66        9.18      3.36 o 
   7   7   2        7.28        9.39      3.32 o 
   8   7   2       11.84       22.40      4.63 o 
  -7   8   2       12.13       15.16      5.45 o 
  -6   8   2       15.85       13.36      4.10 o 
  -5   8   2       35.25       43.74      5.32 o 
  -4   8   2       73.41       78.05      9.51 o 
  -3   8   2        0.45        1.36      2.04 o 
  -2   8   2        7.86        3.94      2.18 o 
  -1   8   2        2.65        2.14      1.74 o 
   0   8   2        7.42        4.39      1.78 o 
   1   8   2        5.15        3.75      1.56 o 
   2   8   2        0.92        2.60      2.01 o 
   3   8   2        8.52        5.99      2.51 o 
   4   8   2        6.29       11.29      3.06 o 
   5   8   2       29.07       48.79      5.75 o 
   6   8   2        0.00       -0.44      2.71 o 
   7   8   2        1.02       -1.73      3.01 o 
  -5   9   2        0.04        1.04      2.60 o 
  -4   9   2       19.44       19.10      5.13 o 
  -3   9   2        0.07        2.83      2.45 o 
  -2   9   2        5.44        4.16      2.44 o 
  -1   9   2        0.26       -0.93      2.02 o 
   0   9   2        0.68        0.87      3.46 o 
   1   9   2        0.16       -1.62      3.25 o 
   2   9   2        5.29        6.76      3.13 o 
   3   9   2       29.43       43.40      4.91 o 
   4   9   2        3.22        5.74      3.10 o 
   5   9   2        0.32        0.12      2.97 o 
  -1  10   2        1.67       -0.90      6.50 o 
   0  10   2        5.98        5.12      7.02 o 
 -11   0   3      175.69      175.15      9.59 o 
  -9   0   3      250.50      263.61     18.54 o 
  -7   0   3       65.22       96.33      5.98 o 
  -5   0   3        2.86        1.48      1.33 o 
  -3   0   3      920.76     1293.03     70.10 o 
   1   0   3     6659.89     6621.58    195.74 o 
   3   0   3     6375.97     6665.35    216.02 o 
   5   0   3        2.04        3.02      1.04 o 
   7   0   3      283.44      264.90     10.68 o 
   9   0   3      271.41      243.74     13.43 o 
  11   0   3       72.69       63.67      7.25 o 
 -12   1   3       12.02       11.25      2.46 o 
 -11   1   3        8.06        6.35      2.23 o 
 -10   1   3       28.73       33.69      2.98 o 
  -9   1   3      214.49      217.57      7.58 o 
  -8   1   3        0.62        1.10      1.44 o 
  -7   1   3       17.59       17.96      2.05 o 
  -6   1   3      192.53      246.11      7.98 o 
  -5   1   3     1432.42     1755.86     50.72 o 
  -4   1   3      603.13      830.54     23.98 o 
  -3   1   3      225.98      275.72      8.73 o 
  -2   1   3      341.25      399.15     14.06 o 
  -1   1   3     1446.52     1367.46     42.98 o 
   0   1   3       19.50       16.97      1.69 o 
   1   1   3        1.03        1.58      0.62 o 
   2   1   3      206.28      187.98     15.79 o 
   3   1   3      115.83      113.83      7.83 o 
   4   1   3      307.63      343.02     10.69 o 
   5   1   3      265.70      272.80      7.45 o 
   6   1   3     1072.91     1134.20     27.21 o 
   7   1   3       43.79       34.59      2.26 o 
   8   1   3      639.21      612.28     15.86 o 
   9   1   3      115.14      109.36      5.84 o 
  10   1   3       72.08       64.71      4.86 o 
  11   1   3        0.32        0.93      2.41 o 
  12   1   3        9.17       10.19      3.12 o 
 -12   2   3        0.19       -1.28      2.33 o 
 -11   2   3        6.08        5.27      2.46 o 
 -10   2   3       62.61       63.09      4.00 o 
  -9   2   3      316.74      322.61     16.37 o 
  -8   2   3      232.70      240.70     12.75 o 
  -7   2   3       50.73       48.43      2.53 o 
  -6   2   3      147.07      197.69      5.91 o 
  -5   2   3      520.34      554.70     15.19 o 
  -4   2   3      266.17      373.35     10.36 o 
  -3   2   3       80.91       87.14      2.98 o 
  -2   2   3      429.80      423.27     28.58 o 
  -1   2   3     2880.20     2784.70    110.96 o 
   0   2   3        0.68        2.50      0.89 o 
   1   2   3     1094.33      803.46     49.45 o 
   3   2   3      243.81      185.23     25.03 o 
   4   2   3     1470.39     1444.84     79.44 o 
   5   2   3      572.11      515.78     23.07 o 
   6   2   3      225.56      211.79      7.02 o 
   7   2   3      136.20      121.92      6.04 o 
   8   2   3      670.85      621.88     20.31 o 
   9   2   3        0.02       -0.39      1.58 o 
  10   2   3        1.51       -0.40      2.19 o 
  11   2   3        0.68       -0.71      2.23 o 
  12   2   3        9.98        9.25      3.04 o 
 -12   3   3       31.34       32.33      4.93 o 
 -11   3   3        4.37        4.79      2.56 o 
 -10   3   3       51.82       52.79      4.18 o 
  -9   3   3        1.57       -0.33      1.77 o 
  -8   3   3      221.71      251.35     10.96 o 
  -7   3   3      327.77      365.74     13.10 o 
  -6   3   3      149.34      174.59     10.02 o 
  -5   3   3     1306.04     1580.08     51.42 o 
  -4   3   3       29.31       29.75      2.71 o 
  -3   3   3      238.26      267.46     13.25 o 
  -2   3   3      171.28      171.90     11.28 o 
  -1   3   3      545.75      446.18     13.53 o 
   0   3   3       45.62       41.04      3.89 o 
   1   3   3      104.08       60.84      9.19 o 
   2   3   3       60.86       69.22      5.64 o 
   3   3   3       50.25       68.25      4.78 o 
   4   3   3       23.46       22.92      2.09 o 
   5   3   3        1.12        1.44      1.16 o 
   6   3   3      352.02      344.46     14.67 o 
   7   3   3      716.09      649.11     29.89 o 
   8   3   3        6.05        6.17      1.65 o 
   9   3   3       47.09       52.79      4.38 o 
  10   3   3      169.69      154.84      7.45 o 
  11   3   3        4.13        4.61      2.53 o 
 -11   4   3        3.13        5.75      2.74 o 
 -10   4   3       46.93       39.87      5.60 o 
  -9   4   3       12.79        9.64      2.71 o 
  -8   4   3      145.82      163.36      7.74 o 
  -7   4   3      124.36      158.32     10.68 o 
  -6   4   3      217.37      227.76      9.34 o 
  -5   4   3        0.49        2.74      1.46 o 
  -4   4   3      219.71      254.83     13.57 o 
  -3   4   3       15.99       11.38      1.69 o 
  -1   4   3        5.81        4.08      1.58 o 
   0   4   3      204.39      135.96     15.04 o 
   2   4   3      183.07      169.36     12.05 o 
   3   4   3       43.19       52.51      4.81 o 
   4   4   3      322.89      290.58     14.10 o 
   5   4   3       44.14       45.50      3.29 o 
   6   4   3       99.65      102.23      5.11 o 
   7   4   3       28.29       33.02      3.17 o 
   8   4   3       13.96       16.85      2.49 o 
   9   4   3        1.73        3.61      1.81 o 
  10   4   3        2.28        0.64      3.08 o 
  11   4   3        7.88        6.11      4.02 o 
 -11   5   3        0.02        2.77      2.86 o 
 -10   5   3       36.70       43.95      6.61 o 
  -9   5   3       30.87       33.09      5.36 o 
  -8   5   3        0.33        1.01      2.33 o 
  -7   5   3        0.32        0.12      1.98 o 
  -6   5   3      174.26      187.79     19.85 o 
  -5   5   3        0.11       -0.80      1.50 o 
  -4   5   3      198.55      214.61     27.50 o 
  -3   5   3        3.96        3.46      1.44 o 
  -2   5   3        0.18        0.53      0.77 o 
  -1   5   3      215.70      166.80     18.37 o 
   0   5   3       14.28       10.00      3.45 o 
   1   5   3        4.00        2.83      1.02 o 
   2   5   3        0.03       -0.54      0.95 o 
   3   5   3       25.18       26.96      3.14 o 
   4   5   3      115.86      120.30      7.86 o 
   5   5   3      243.92      268.21     12.90 o 
   6   5   3       27.60       27.53      3.15 o 
   7   5   3      550.59      571.53     28.30 o 
   8   5   3       72.69       79.34      6.26 o 
   9   5   3        0.07        0.62      2.60 o 
  10   5   3        0.03       -2.31      2.79 o 
 -10   6   3        0.43       -0.57      2.46 o 
  -9   6   3       22.53       22.07      4.38 o 
  -8   6   3       49.85       54.80      6.47 o 
  -7   6   3       12.06       12.19      3.91 o 
  -6   6   3       85.32      108.22     14.10 o 
  -5   6   3        0.05       -0.02      1.96 o 
  -4   6   3       33.12       44.88      3.74 o 
  -3   6   3       84.44       78.09      5.56 o 
  -2   6   3      104.50      103.03     26.92 o 
  -1   6   3        0.06       -0.68      0.95 o 
   0   6   3      184.12      123.36     18.17 o 
   1   6   3       86.45       75.89     20.64 o 
   2   6   3        0.63        0.51      1.21 o 
   3   6   3      339.26      363.48     16.71 o 
   4   6   3       11.08       14.63      2.25 o 
   5   6   3      276.33      308.94     13.98 o 
   6   6   3       37.78       54.50      4.79 o 
   7   6   3        0.64        1.90      2.21 o 
   8   6   3        0.14       -1.09      2.44 o 
   9   6   3       11.47       18.60      4.08 o 
  -9   7   3        9.60       10.53      4.47 o 
  -8   7   3       17.56       24.73      4.55 o 
  -7   7   3        4.68        2.51      2.58 o 
  -6   7   3        6.28        5.20      2.58 o 
  -5   7   3       10.71        7.71      2.72 o 
  -4   7   3      109.24      101.28      7.48 o 
  -3   7   3       24.88       18.99      5.30 o 
  -2   7   3       14.36        9.18      3.98 o 
  -1   7   3        5.19        4.72      1.75 o 
   0   7   3        0.51        0.36      1.10 o 
   1   7   3        8.22        9.38      1.74 o 
   2   7   3       19.38       23.11      3.62 o 
   3   7   3       41.11       49.09      5.57 o 
   4   7   3       15.82       13.71      3.71 o 
   5   7   3       18.42       26.22      3.95 o 
   6   7   3       64.22       80.45      7.65 o 
   7   7   3       22.78       26.29      4.86 o 
   8   7   3        1.74        0.60      3.24 o 
  -7   8   3       14.14       13.57      5.31 o 
  -6   8   3        0.16        2.10      2.61 o 
  -5   8   3        1.24        0.93      2.34 o 
  -4   8   3       23.69       20.30      5.57 o 
  -3   8   3        0.36        0.93      2.05 o 
  -2   8   3        0.51        0.02      1.78 o 
  -1   8   3        7.33        1.78      1.73 o 
   0   8   3       10.38        8.23      2.87 o 
   1   8   3       11.00       12.15      1.93 o 
   2   8   3        2.46        2.36      2.12 o 
   3   8   3       79.56       98.04     16.80 o 
   4   8   3       27.82       27.74      4.95 o 
   5   8   3        7.41        8.54      3.10 o 
   6   8   3        0.07        0.50      2.80 o 
   7   8   3        0.02       -0.76      3.50 o 
  -5   9   3        0.32        0.09      2.31 o 
  -4   9   3        2.23        4.40      2.60 o 
  -3   9   3        0.01        1.34      2.17 o 
  -2   9   3       11.48       11.76      4.63 o 
  -1   9   3        0.51        3.03      2.32 o 
   0   9   3        0.00        1.76      3.30 o 
   1   9   3        0.22        2.22      4.07 o 
   2   9   3        7.71       11.94      3.54 o 
   3   9   3        3.25        8.86      2.87 o 
   4   9   3        8.29        9.82      4.06 o 
   5   9   3        5.95        6.95      5.21 o 
 -12   0   4        0.42       -0.66      2.87 o 
 -10   0   4       11.26       12.22      3.55 o 
  -8   0   4      705.97      885.17     63.28 o 
  -6   0   4      845.05      802.46     51.80 o 
  -4   0   4     2009.30     2626.42    141.02 o 
  -2   0   4     6683.99     7294.80    288.90 o 
   0   0   4     6008.10     5511.25    177.66 o 
   2   0   4    11215.88    10994.29    422.23 o 
   4   0   4     1846.48     1805.81     59.31 o 
   6   0   4        4.13        6.04      2.11 o 
   8   0   4       14.71       15.94      3.51 o 
  10   0   4        4.82        3.34      3.34 o 
  12   0   4      118.45       86.84      8.81 o 
 -12   1   4       10.59       12.32      2.42 o 
 -11   1   4        9.24       10.86      2.20 o 
 -10   1   4       10.49       12.51      2.31 o 
  -9   1   4       20.97       22.87      2.77 o 
  -8   1   4        0.71        2.67      1.60 o 
  -7   1   4      352.34      427.02     16.16 o 
  -6   1   4        6.07        4.13      1.15 o 
  -5   1   4      236.02      374.77     12.08 o 
  -4   1   4      177.68      193.99      8.31 o 
  -3   1   4      650.68      892.14     52.54 o 
  -2   1   4     1104.91     1207.50     48.70 o 
  -1   1   4        4.29        5.57      0.66 o 
   0   1   4     4440.66     4382.47    120.61 o 
   1   1   4      483.40      481.03     26.90 o 
   3   1   4      208.99      194.63      9.64 o 
   4   1   4      343.15      352.82     13.09 o 
   5   1   4     1743.22     1762.96     57.70 o 
   6   1   4       18.50       22.56      1.74 o 
   7   1   4       30.01       30.04      2.10 o 
   8   1   4      437.15      398.66     12.01 o 
   9   1   4       80.84       81.10      5.08 o 
  10   1   4       14.16       13.65      2.89 o 
  11   1   4       36.81       34.34      4.01 o 
  12   1   4        3.65        4.06      2.92 o 
 -12   2   4       50.04       49.19      7.65 o 
 -11   2   4       40.05       40.84      4.00 o 
 -10   2   4       23.70       26.59      2.57 o 
  -9   2   4        2.26        3.47      1.54 o 
  -8   2   4      115.28      113.40      4.99 o 
  -7   2   4        9.68        8.11      1.43 o 
  -6   2   4      317.95      379.42     11.25 o 
  -5   2   4        9.84        6.22      1.07 o 
  -4   2   4      587.96      642.91     17.17 o 
  -3   2   4     1181.93     1340.99     38.54 o 
  -2   2   4       18.31       15.94      1.07 o 
  -1   2   4        8.79       10.44      0.93 o 
   0   2   4     1245.28     1047.34     57.01 o 
   1   2   4      720.06      568.44     26.08 o 
   3   2   4      811.73      847.70     51.97 o 
   4   2   4      158.95      164.16      7.42 o 
   5   2   4      166.56      157.12      7.44 o 
   6   2   4      483.50      459.13     18.67 o 
   7   2   4      179.75      183.73      7.61 o 
   8   2   4       55.10       55.64      3.41 o 
   9   2   4       53.19       47.02      3.87 o 
  10   2   4      137.15      118.33      6.40 o 
  11   2   4        2.86        2.11      2.42 o 
 -12   3   4       12.43       14.13      3.62 o 
 -11   3   4        3.21        3.32      2.57 o 
 -10   3   4        3.48        4.55      2.52 o 
  -9   3   4        0.30        0.26      1.80 o 
  -8   3   4       27.23       46.39      2.89 o 
  -7   3   4       52.77       79.32      3.42 o 
  -6   3   4      136.66      165.45      8.24 o 
  -5   3   4      345.71      447.12     19.46 o 
  -4   3   4      770.94      775.32     33.55 o 
  -3   3   4      107.40      105.15     10.34 o 
  -1   3   4       76.13       75.26      4.99 o 
   0   3   4       25.19       18.78      2.39 o 
   1   3   4        8.33        7.34      1.06 o 
   3   3   4        5.35        7.20      1.36 o 
   4   3   4       91.21      100.38      9.12 o 
   5   3   4      144.08      152.62      5.90 o 
   6   3   4       71.35       92.83      4.35 o 
   7   3   4      183.05      179.88      7.83 o 
   8   3   4        0.00       -0.73      1.39 o 
   9   3   4       25.85       24.42      3.10 o 
  10   3   4       33.28       31.13      3.54 o 
  11   3   4       13.22       14.35      3.05 o 
 -11   4   4        5.80        5.52      3.02 o 
 -10   4   4       36.27       32.50      4.14 o 
  -9   4   4       18.40       15.78      3.14 o 
  -8   4   4        0.17        0.84      2.07 o 
  -7   4   4      242.10      248.09     14.32 o 
  -6   4   4       22.02       22.58      3.00 o 
  -5   4   4      168.88      188.99     11.09 o 
  -4   4   4        0.09       -1.28      1.03 o 
  -3   4   4       30.82       32.15      2.38 o 
  -2   4   4       53.87       50.16      3.84 o 
  -1   4   4       29.02       28.12      3.15 o 
   0   4   4      173.86      139.42     14.85 o 
   1   4   4     1883.05     1778.09     67.91 o 
   2   4   4       50.73       49.24      3.01 o 
   3   4   4       11.27       13.47      1.84 o 
   4   4   4       31.03       21.84      2.41 o 
   5   4   4      573.47      594.39     17.46 o 
   6   4   4        0.25        1.06      1.53 o 
   7   4   4      239.35      240.38     10.11 o 
   8   4   4       23.21       25.59      2.84 o 
   9   4   4       73.03       82.44      5.39 o 
  10   4   4       18.85       19.61      4.36 o 
  11   4   4        0.27        1.59      3.34 o 
 -11   5   4       15.90       16.27      3.67 o 
 -10   5   4       21.16       25.60      5.17 o 
  -9   5   4       15.43       12.60      3.78 o 
  -8   5   4      128.27      153.10      8.82 o 
  -7   5   4       20.44       34.31      4.19 o 
  -6   5   4      131.87      149.15     19.21 o 
  -5   5   4       74.61       77.10      8.49 o 
  -4   5   4        0.28       -0.43      1.27 o 
  -3   5   4       34.80       32.68      2.78 o 
  -2   5   4        7.66        7.98      3.14 o 
  -1   5   4        6.18        3.40      1.73 o 
   0   5   4       10.10       12.03      2.51 o 
   1   5   4       23.79       15.83      4.37 o 
   2   5   4       88.43       99.52      5.29 o 
   3   5   4        8.42       11.65      2.49 o 
   4   5   4      144.76      148.68      8.28 o 
   5   5   4       67.07       70.01      4.41 o 
   6   5   4      230.99      253.83     10.41 o 
   7   5   4       36.96       49.26      4.15 o 
   8   5   4       29.62       36.40      3.47 o 
   9   5   4        0.73       -1.11      2.22 o 
  10   5   4       21.17       28.44      4.84 o 
 -10   6   4        2.58        1.98      2.75 o 
  -9   6   4        0.80        0.52      2.53 o 
  -8   6   4        0.19       -0.35      2.33 o 
  -7   6   4      111.69      121.96     13.44 o 
  -6   6   4       31.05       37.37      6.95 o 
  -5   6   4       48.96       52.37      5.06 o 
  -4   6   4       66.22       62.14      5.20 o 
  -3   6   4      209.78      183.50     13.89 o 
  -2   6   4       12.78        8.21      1.88 o 
  -1   6   4       45.28       44.76      7.33 o 
   0   6   4       74.82       59.78      5.36 o 
   1   6   4      219.30      155.30     19.85 o 
   2   6   4        0.36        0.28      1.19 o 
   3   6   4      346.94      383.46     14.95 o 
   4   6   4       25.90       40.44      3.21 o 
   5   6   4       91.94       93.75      5.84 o 
   6   6   4       73.66       91.31      5.10 o 
   7   6   4        0.19       -0.41      2.43 o 
   8   6   4        0.13        1.11      2.04 o 
   9   6   4        0.32       -0.84      2.34 o 
  -9   7   4       20.93       19.19      5.03 o 
  -8   7   4       44.35       55.90      6.02 o 
  -7   7   4        4.06        4.27      2.71 o 
  -6   7   4       21.42       15.10      5.35 o 
  -5   7   4        2.03       -0.20      1.93 o 
  -4   7   4        1.76        1.31      1.86 o 
  -3   7   4      102.46       98.23     16.22 o 
  -2   7   4       25.33       25.50      7.31 o 
  -1   7   4       96.19       36.11      6.13 o 
   0   7   4        1.22        1.39      1.19 o 
   1   7   4       77.69       71.85     12.71 o 
   2   7   4        7.56        8.62      1.83 o 
   3   7   4       37.82       39.83      5.84 o 
   4   7   4       90.26      103.14      5.94 o 
   5   7   4       75.51       83.55      7.62 o 
   6   7   4       37.38       59.44      7.95 o 
   7   7   4        8.82       12.69      3.48 o 
   8   7   4        1.13        0.48      2.31 o 
  -7   8   4        0.22        4.71      2.94 o 
  -6   8   4        4.90        6.31      3.71 o 
  -5   8   4       48.19       60.14      6.36 o 
  -4   8   4        5.35        5.01      2.43 o 
  -3   8   4        1.29       -0.09      1.89 o 
  -2   8   4        4.73        3.08      2.08 o 
  -1   8   4        0.18        0.03      1.78 o 
   0   8   4       16.41       14.76      3.66 o 
   1   8   4        4.95        5.98      1.99 o 
   2   8   4       23.75       32.59      5.04 o 
   3   8   4        4.05        7.67      2.73 o 
   4   8   4       41.18       53.40      8.68 o 
   5   8   4       10.91       10.40      3.72 o 
   6   8   4        0.17        0.11      2.96 o 
  -5   9   4        3.19        2.88      2.67 o 
  -4   9   4        0.22        0.50      2.20 o 
  -3   9   4       13.26       12.85      5.15 o 
  -2   9   4        0.10        3.19      2.30 o 
  -1   9   4        1.31        0.47      2.11 o 
   0   9   4        1.05       -0.26      1.98 o 
   1   9   4        8.08        4.03      4.12 o 
   2   9   4       12.76       22.87      5.58 o 
   3   9   4       11.05       20.68      4.70 o 
   4   9   4        0.07        0.67      2.94 o 
 -11   0   5       59.85       61.54      5.47 o 
  -9   0   5      133.62      144.32      7.81 o 
  -7   0   5      127.30      162.96      7.54 o 
  -5   0   5       33.84       42.50      3.01 o 
  -3   0   5     3947.20     4592.61    243.89 o 
  -1   0   5    21355.87    18105.50    963.12 o 
   1   0   5     1205.17     1156.61     62.33 o 
   3   0   5     1187.78     1369.07     54.13 o 
   5   0   5       60.91       79.48      6.83 o 
   7   0   5      501.21      446.43     20.56 o 
   9   0   5      220.62      180.01     10.97 o 
  11   0   5       32.39       27.72      5.43 o 
 -12   1   5       50.31       53.47      4.14 o 
 -11   1   5        5.23        3.20      1.94 o 
 -10   1   5      121.55      131.37      9.88 o 
  -9   1   5        6.09        4.76      1.75 o 
  -8   1   5      172.47      229.53     10.87 o 
  -7   1   5       73.42       83.74      4.03 o 
  -6   1   5      314.32      384.68     17.89 o 
  -5   1   5       12.13       10.28      1.14 o 
  -3   1   5      525.45      655.47     24.46 o 
  -2   1   5      474.25      463.70     21.82 o 
  -1   1   5      593.99      559.08     23.29 o 
   0   1   5      492.03      537.68     15.61 o 
   1   1   5      484.15      472.41     16.49 o 
   3   1   5      255.23      212.42      7.18 o 
   4   1   5      524.95      502.79     15.28 o 
   5   1   5      443.61      479.14     14.90 o 
   6   1   5       28.26       22.27      1.86 o 
   7   1   5      165.59      145.65      5.43 o 
   8   1   5        8.34       10.09      2.30 o 
   9   1   5      122.34      108.03      5.80 o 
  10   1   5       44.97       38.27      3.88 o 
  11   1   5       52.99       50.39      4.61 o 
 -12   2   5        1.39        0.24      2.58 o 
 -11   2   5       11.69       15.04      3.20 o 
 -10   2   5      163.91      160.20      7.80 o 
  -9   2   5      228.22      237.69     12.46 o 
  -8   2   5       93.03      102.07      4.65 o 
  -7   2   5      182.24      176.17      5.80 o 
  -6   2   5       90.35      117.26      4.17 o 
  -5   2   5       40.86       53.05      2.80 o 
  -4   2   5       38.50       34.30      2.04 o 
  -3   2   5      336.70      353.01     17.12 o 
  -2   2   5      817.37      731.28     24.34 o 
  -1   2   5     1046.65     1006.04     42.86 o 
   0   2   5      596.11      549.25     31.15 o 
   1   2   5     1375.61     1240.28     75.03 o 
   2   2   5        0.50        0.39      0.74 o 
   3   2   5       36.11       25.61      2.79 o 
   4   2   5      467.67      500.62     28.30 o 
   5   2   5      181.29      165.79      6.46 o 
   6   2   5       54.26       39.60      2.62 o 
   7   2   5      421.21      386.37     11.64 o 
   8   2   5      160.53      140.10      7.27 o 
   9   2   5        0.08       -1.79      1.80 o 
  10   2   5       25.18       22.31      3.16 o 
  11   2   5       74.20       68.50      5.59 o 
 -12   3   5       27.37       27.30      4.26 o 
 -11   3   5       36.92       34.83      4.42 o 
 -10   3   5       46.04       48.96      4.89 o 
  -9   3   5       55.42       62.11      6.79 o 
  -8   3   5       33.84       31.93      3.04 o 
  -7   3   5       61.06       63.63      2.98 o 
  -6   3   5        0.01        0.24      0.89 o 
  -5   3   5      832.35      789.46     28.80 o 
  -4   3   5       73.89       77.55      4.22 o 
  -3   3   5        3.61        2.49      1.31 o 
  -2   3   5       56.94       48.22      3.18 o 
   0   3   5       43.63       41.60      5.29 o 
   1   3   5       25.52       30.65      1.93 o 
   4   3   5      396.12      423.91     13.66 o 
   5   3   5      337.65      342.14     10.60 o 
   6   3   5       21.38       28.29      2.49 o 
   7   3   5        7.91        8.45      1.87 o 
   8   3   5        0.13       -0.61      1.42 o 
   9   3   5       10.05       12.66      2.68 o 
  10   3   5        0.25        0.62      2.14 o 
  11   3   5       49.05       49.28      4.56 o 
 -11   4   5       15.75       24.37      3.96 o 
 -10   4   5       31.61       33.09      5.26 o 
  -9   4   5        2.66        4.01      2.49 o 
  -8   4   5       73.87       75.02      5.74 o 
  -7   4   5       92.57      104.08      8.72 o 
  -6   4   5        1.79        1.02      1.75 o 
  -5   4   5      160.43      159.13      9.87 o 
  -4   4   5        2.02        1.38      1.40 o 
  -3   4   5       81.11       83.65      8.81 o 
  -1   4   5       28.62       25.10      4.85 o 
   0   4   5     1056.45     1023.19     67.41 o 
   1   4   5       36.85       41.00      3.38 o 
   2   4   5      534.16      555.99     39.94 o 
   4   4   5        0.29        0.79      1.27 o 
   5   4   5      104.76      139.67      5.85 o 
   6   4   5      162.42      195.13      7.42 o 
   7   4   5        1.80        0.83      1.68 o 
   8   4   5       70.86       71.66      4.30 o 
   9   4   5       29.37       32.43      3.60 o 
  10   4   5       33.51       35.46      3.87 o 
 -11   5   5        0.67        2.83      2.77 o 
 -10   5   5       18.85       15.57      3.59 o 
  -9   5   5      125.31      133.17      8.40 o 
  -8   5   5       56.02       56.60      7.28 o 
  -7   5   5       20.76       22.49      3.29 o 
  -6   5   5       62.47       66.33      6.93 o 
  -5   5   5      117.62      118.05      9.92 o 
  -4   5   5       27.45       26.41      4.27 o 
  -3   5   5      177.48      150.97      8.70 o 
  -2   5   5        0.11       -0.30      0.77 o 
  -1   5   5      246.45      241.14     20.00 o 
   0   5   5       83.73       90.72      8.46 o 
   1   5   5       41.06       35.16      3.75 o 
   2   5   5        7.17       10.90      2.63 o 
   3   5   5      157.87      174.56     11.85 o 
   4   5   5      248.48      281.08     12.07 o 
   5   5   5      106.93      116.60      5.07 o 
   6   5   5       14.79       19.03      3.22 o 
   7   5   5       79.96       97.61      5.25 o 
   8   5   5        3.13        5.21      2.17 o 
   9   5   5       30.18       32.51      5.18 o 
  10   5   5       27.98       30.15      5.02 o 
 -10   6   5        0.34        2.06      2.80 o 
  -9   6   5        2.65       -0.95      2.40 o 
  -8   6   5        0.02       -0.14      2.21 o 
  -7   6   5       23.65       18.07      4.44 o 
  -6   6   5       42.39       50.86      4.93 o 
  -5   6   5      100.73       91.23      7.01 o 
  -4   6   5       14.12       14.40      2.97 o 
  -3   6   5       45.57       47.22      6.34 o 
  -1   6   5       34.05       37.34      3.38 o 
   0   6   5      365.01      368.47     18.95 o 
   1   6   5       18.59       19.91      2.43 o 
   2   6   5       49.93       57.85      6.90 o 
   3   6   5       15.76       15.13      3.02 o 
   4   6   5        1.64        2.56      1.69 o 
   5   6   5        0.28        0.71      1.73 o 
   6   6   5        4.45        6.59      2.18 o 
   7   6   5        0.07       -1.81      2.29 o 
   8   6   5        0.46       -0.32      2.36 o 
   9   6   5        2.90        2.62      3.33 o 
  -9   7   5        4.20        5.58      3.10 o 
  -8   7   5       10.33       12.34      3.32 o 
  -7   7   5        5.27        4.12      2.52 o 
  -6   7   5       70.98       71.58      8.07 o 
  -5   7   5        1.49        4.15      2.22 o 
  -4   7   5       40.93       39.76      4.45 o 
  -3   7   5        0.24        0.81      1.79 o 
  -2   7   5        5.16        1.79      1.80 o 
  -1   7   5       19.22       12.83      2.97 o 
   0   7   5       22.02       22.11      5.31 o 
   1   7   5       14.20       12.93      2.53 o 
   2   7   5      233.20      245.70     21.15 o 
   3   7   5        1.20        0.65      1.61 o 
   4   7   5        0.45       -0.04      1.68 o 
   5   7   5       13.64       19.82      3.95 o 
   6   7   5        3.79        2.81      2.46 o 
   7   7   5        0.13        0.71      2.61 o 
   8   7   5        3.31        4.02      2.84 o 
  -7   8   5        4.76        5.37      2.76 o 
  -6   8   5        0.04        2.06      2.41 o 
  -5   8   5       15.08        9.47      4.12 o 
  -4   8   5        3.91        3.35      2.28 o 
  -3   8   5        1.92        0.75      1.98 o 
  -2   8   5        0.86       -1.63      1.79 o 
  -1   8   5       32.73       23.29      9.06 o 
   0   8   5       17.46       16.89      7.02 o 
   1   8   5       13.55       12.46      2.42 o 
   2   8   5       17.82       23.12      4.54 o 
   3   8   5        1.17        2.86      2.44 o 
   4   8   5        0.08       -2.10      2.36 o 
   5   8   5        6.32        5.69      2.99 o 
   6   8   5       18.20       27.36      4.11 o 
  -5   9   5       10.46        7.01      2.82 o 
  -4   9   5        2.59        5.70      2.79 o 
  -3   9   5        0.18        0.36      2.12 o 
  -2   9   5        2.17        3.28      2.40 o 
  -1   9   5        1.17        2.59      2.34 o 
   0   9   5        3.57        1.80      2.29 o 
   1   9   5        0.78        3.33      4.06 o 
   2   9   5        0.35        2.02      4.31 o 
   3   9   5       20.72       43.27      8.36 o 
   4   9   5       15.05       34.96      5.44 o 
 -12   0   6        5.55        6.56      3.14 o 
 -10   0   6       38.04       41.68      4.44 o 
  -8   0   6      105.16      120.47      7.18 o 
  -6   0   6      497.96      624.25     32.80 o 
  -4   0   6      387.62      437.61     25.83 o 
   0   0   6     1746.59     1797.80     58.91 o 
   2   0   6     2107.85     2013.28     78.66 o 
   4   0   6      488.78      422.57     18.61 o 
   6   0   6      252.09      216.87     11.38 o 
   8   0   6       47.87       40.33      5.71 o 
  10   0   6        4.62        0.93      3.13 o 
 -12   1   6       48.66       45.31      7.19 o 
 -11   1   6      117.00      111.90      5.95 o 
 -10   1   6       25.81       33.00      2.85 o 
  -9   1   6       23.28       27.91      2.53 o 
  -8   1   6       31.55       39.37      2.67 o 
  -7   1   6      691.41      856.65     24.18 o 
  -6   1   6       27.42       36.33      2.17 o 
  -5   1   6      535.01      699.42     49.32 o 
  -4   1   6       44.42       77.26      3.61 o 
  -3   1   6      984.02     1016.40     34.35 o 
  -2   1   6       11.59       11.83      1.49 o 
  -1   1   6       12.02       13.30      1.16 o 
   0   1   6      135.49      110.23      3.49 o 
   1   1   6      876.25      849.49     24.34 o 
   2   1   6       15.58       17.17      1.25 o 
   3   1   6        8.62       20.63      1.86 o 
   4   1   6      664.47      733.98     21.69 o 
   5   1   6       68.19       64.17      2.93 o 
   6   1   6        7.57        9.78      1.37 o 
   7   1   6       15.63       13.31      2.22 o 
   8   1   6       80.15       70.11      4.52 o 
   9   1   6       88.46       76.26      4.94 o 
  10   1   6       14.78       10.93      2.78 o 
  11   1   6       28.82       30.92      3.93 o 
 -12   2   6       28.47       36.87      4.55 o 
 -11   2   6       64.42       67.20      5.54 o 
 -10   2   6       14.93       17.99      3.27 o 
  -9   2   6      130.77      129.38      6.71 o 
  -8   2   6        5.71        4.34      1.42 o 
  -7   2   6       66.55       67.61      3.10 o 
  -6   2   6       19.90       23.91      1.79 o 
  -5   2   6       10.45       14.63      2.09 o 
  -4   2   6      136.33      145.47      6.02 o 
  -3   2   6      541.24      591.47     22.20 o 
  -1   2   6       28.59       45.63      2.86 o 
   0   2   6      252.35      237.59     15.13 o 
   1   2   6       45.27       57.82      3.16 o 
   2   2   6      224.69      274.78     21.71 o 
   3   2   6       32.82       34.24      2.08 o 
   4   2   6      152.09      147.92      6.09 o 
   5   2   6       15.29       13.16      1.06 o 
   6   2   6       27.67       34.99      2.52 o 
   7   2   6       87.69       76.10      3.83 o 
   8   2   6       74.25       59.74      4.17 o 
   9   2   6       59.26       43.20      3.82 o 
  10   2   6       12.16       12.18      2.71 o 
  11   2   6        1.61        3.20      2.52 o 
 -12   3   6       14.33       14.56      3.83 o 
 -11   3   6       12.36       12.88      3.24 o 
 -10   3   6       67.35       56.97      5.15 o 
  -9   3   6       75.31       80.80      5.57 o 
  -8   3   6      242.75      215.91     17.98 o 
  -7   3   6        0.03       -0.30      0.96 o 
  -6   3   6       25.45       26.14      2.37 o 
  -5   3   6        3.73        3.82      2.09 o 
  -4   3   6        0.30        0.22      1.25 o 
  -3   3   6       39.28       35.08      2.79 o 
  -2   3   6       40.70       33.18      4.19 o 
  -1   3   6      125.12      100.59      5.27 o 
   1   3   6     1149.10      934.39     60.95 o 
   2   3   6        7.93        5.24      1.17 o 
   4   3   6       56.38       49.47      4.53 o 
   5   3   6      107.44      114.39      4.92 o 
   6   3   6      121.61      134.97      5.57 o 
   7   3   6        0.11        1.00      1.46 o 
   8   3   6       28.19       31.59      3.33 o 
   9   3   6      105.72       94.79      5.66 o 
  10   3   6       66.19       67.74      5.06 o 
  11   3   6       16.95       12.35      3.07 o 
 -11   4   6       26.00       35.24      4.61 o 
 -10   4   6       29.09       22.89      3.70 o 
  -9   4   6        2.52        3.07      2.39 o 
  -8   4   6       26.47       25.52      3.43 o 
  -7   4   6      100.03       88.95      7.01 o 
  -6   4   6        0.18       -1.43      1.54 o 
  -5   4   6       63.56       65.53      5.06 o 
  -4   4   6      192.88      178.35     10.40 o 
  -3   4   6      228.30      157.73     19.58 o 
  -1   4   6       21.16       18.55      4.44 o 
   1   4   6       29.86       38.33      3.04 o 
   2   4   6       65.83       71.30      3.51 o 
   3   4   6       35.41       40.28      3.09 o 
   4   4   6       34.83       40.50      3.97 o 
   5   4   6      244.89      279.16      9.58 o 
   6   4   6       10.03       11.87      2.17 o 
   7   4   6       17.16       22.25      2.63 o 
   8   4   6        0.01        0.73      1.99 o 
   9   4   6        2.48        2.83      2.33 o 
  10   4   6       42.56       44.64      4.32 o 
 -11   5   6       10.19       13.59      3.70 o 
 -10   5   6        0.97       -0.32      2.42 o 
  -9   5   6        5.47        5.68      2.78 o 
  -8   5   6       11.63       11.41      3.49 o 
  -7   5   6       51.10       50.37      9.06 o 
  -6   5   6      235.87      210.15     12.71 o 
  -5   5   6        9.10       10.27      2.45 o 
  -4   5   6      145.37      128.89      8.12 o 
  -3   5   6       61.25       47.89      7.53 o 
  -2   5   6       40.36       41.77     10.88 o 
  -1   5   6        0.67        0.28      0.97 o 
   0   5   6      136.88      135.10      8.68 o 
   1   5   6       29.72       39.67      3.77 o 
   2   5   6      395.76      365.79     24.49 o 
   3   5   6      211.93      237.83     11.16 o 
   4   5   6        6.40        9.75      1.96 o 
   5   5   6       67.28       79.55      4.59 o 
   6   5   6       37.44       49.51      3.84 o 
   7   5   6        0.81        1.33      1.92 o 
   8   5   6       23.05       29.88      3.75 o 
   9   5   6        0.59        1.09      2.97 o 
 -10   6   6        4.97        3.99      2.94 o 
  -9   6   6        2.41       -1.13      2.36 o 
  -8   6   6       28.89       28.71      4.40 o 
  -7   6   6        4.45        4.91      2.48 o 
  -6   6   6       35.73       25.04      5.25 o 
  -5   6   6        5.29        3.39      2.11 o 
  -4   6   6      141.54      110.45     13.60 o 
  -3   6   6      105.38       84.07     27.40 o 
  -2   6   6       57.99       44.75     11.19 o 
  -1   6   6       70.26       68.36      5.91 o 
   0   6   6        1.98        1.20      1.28 o 
   1   6   6       56.24       48.23      4.85 o 
   2   6   6       16.42       24.46      3.94 o 
   3   6   6       36.47       53.33      4.44 o 
   4   6   6        1.65        3.34      1.77 o 
   5   6   6       93.85      116.98      5.89 o 
   6   6   6        3.28        4.57      2.23 o 
   7   6   6       11.39       15.45      2.85 o 
   8   6   6        5.12        6.41      3.39 o 
   9   6   6        6.12        8.91      3.82 o 
  -9   7   6        0.64        0.42      2.52 o 
  -8   7   6        0.16       -0.58      2.32 o 
  -7   7   6        2.04       -0.24      2.19 o 
  -6   7   6        4.41        3.15      2.38 o 
  -5   7   6        0.78       -0.31      1.89 o 
  -4   7   6        3.12        3.14      2.15 o 
  -3   7   6        0.49        1.18      1.82 o 
  -2   7   6       30.74       32.22      9.52 o 
  -1   7   6       10.91        7.64      4.69 o 
   0   7   6       39.55       47.51      8.39 o 
   1   7   6      111.52      113.78      8.90 o 
   2   7   6      147.04      169.05     13.70 o 
   3   7   6        8.50       11.25      2.12 o 
   4   7   6       40.56       55.98      6.89 o 
   5   7   6       17.13       18.05      2.66 o 
   6   7   6        0.37        0.47      2.39 o 
   7   7   6        3.86        4.72      2.79 o 
  -7   8   6        8.23        5.18      2.75 o 
  -6   8   6       10.43        7.34      2.90 o 
  -5   8   6        4.13        4.73      2.76 o 
  -4   8   6        2.85        3.18      3.08 o 
  -3   8   6        0.05       -0.04      1.89 o 
  -2   8   6       50.20       37.64     10.64 o 
  -1   8   6       17.69       12.59      6.41 o 
   1   8   6        5.71        7.38      2.78 o 
   2   8   6       16.79       22.51      4.24 o 
   3   8   6       13.57       14.03      2.42 o 
   4   8   6       23.34       49.22      7.37 o 
   5   8   6        1.73        1.30      2.51 o 
   6   8   6       21.52       35.78      4.42 o 
  -5   9   6        1.70        0.88      2.76 o 
  -4   9   6        2.32        2.27      2.31 o 
  -3   9   6        6.85        6.59      2.80 o 
  -2   9   6       26.84       26.39      9.21 o 
  -1   9   6        0.13        0.53      2.28 o 
   0   9   6        0.81        1.02      2.14 o 
   1   9   6       18.90       17.09      8.33 o 
   2   9   6       16.45       10.88      5.39 o 
   3   9   6        3.63        5.03      5.17 o 
 -11   0   7      102.77      106.75      9.12 o 
  -9   0   7     1192.13     1278.65     55.10 o 
  -7   0   7        4.00        2.47      1.88 o 
  -5   0   7      763.23      938.26     43.42 o 
  -1   0   7      177.23      144.87      6.29 o 
   1   0   7      562.05      498.62     21.15 o 
   3   0   7      140.60      124.92      7.10 o 
   5   0   7       72.48       66.70      5.35 o 
   7   0   7        5.83        0.40      2.33 o 
   9   0   7        1.07       -0.13      3.41 o 
  11   0   7        3.07        3.29      3.62 o 
 -12   1   7       48.49       47.84      5.24 o 
 -11   1   7      129.49      135.07     11.90 o 
 -10   1   7        5.73        8.84      2.08 o 
  -9   1   7      179.37      218.47     12.70 o 
  -8   1   7      181.94      227.13      9.84 o 
  -7   1   7      274.40      317.97     10.19 o 
  -6   1   7      103.38      139.01      6.50 o 
  -5   1   7       50.07       74.76      3.21 o 
  -4   1   7       48.41       68.09      3.16 o 
  -3   1   7      167.67      178.79     12.11 o 
  -2   1   7     4665.19     4804.37    254.93 o 
  -1   1   7     1214.53     1272.33     40.60 o 
   0   1   7     5251.76     5423.97    134.21 o 
   1   1   7      276.78      265.50      8.77 o 
   2   1   7      487.13      486.24     30.86 o 
   3   1   7       74.68       72.37      3.53 o 
   4   1   7      216.28      215.08      6.74 o 
   5   1   7        1.67        3.57      1.00 o 
   6   1   7       41.18       36.15      3.06 o 
   7   1   7       58.58       54.89      3.81 o 
   8   1   7      146.66      132.91      6.30 o 
   9   1   7        8.70        5.68      2.31 o 
  10   1   7        0.63       -0.04      2.15 o 
  11   1   7        5.76        3.41      2.60 o 
 -12   2   7        3.36        0.58      2.69 o 
 -11   2   7        0.13        2.01      2.65 o 
 -10   2   7       69.26       77.88      5.76 o 
  -9   2   7        0.33       -1.05      1.83 o 
  -8   2   7       55.22       58.85      3.18 o 
  -7   2   7      204.24      242.31      9.81 o 
  -6   2   7      794.16      994.67     41.38 o 
  -5   2   7       34.04       35.80      2.62 o 
  -4   2   7     1624.52     1690.03     58.19 o 
  -3   2   7        0.61        1.14      0.92 o 
  -2   2   7      342.75      328.02     12.78 o 
  -1   2   7     1565.56     1514.07     61.99 o 
   0   2   7        8.55        6.70      1.06 o 
   1   2   7        9.39       12.46      1.35 o 
   2   2   7      293.03      316.24     16.40 o 
   3   2   7      237.74      221.88      7.94 o 
   4   2   7      347.59      362.49     12.01 o 
   5   2   7        0.32        0.35      1.14 o 
   6   2   7       71.38       76.00      4.51 o 
   7   2   7        1.79        2.20      1.78 o 
   8   2   7       29.87       28.72      3.10 o 
   9   2   7       20.98       19.16      2.94 o 
  10   2   7       30.73       25.81      3.41 o 
  11   2   7        0.40       -1.91      2.28 o 
 -12   3   7        0.32        1.36      2.99 o 
 -11   3   7        1.82        2.44      2.72 o 
 -10   3   7       17.54       22.41      4.21 o 
  -9   3   7        4.98        4.89      2.56 o 
  -8   3   7       20.67       18.98      3.10 o 
  -7   3   7       34.37       32.76      3.43 o 
  -6   3   7        0.28        0.20      1.07 o 
  -5   3   7      254.39      239.59      9.31 o 
  -4   3   7      360.86      359.19     12.64 o 
  -3   3   7        1.86        1.62      0.96 o 
  -2   3   7      237.00      199.70     32.73 o 
   0   3   7        4.85        5.55      1.14 o 
   1   3   7     1101.71     1043.45     67.93 o 
   2   3   7       35.06       38.75      2.51 o 
   3   3   7       15.75       19.66      2.14 o 
   4   3   7      141.78      144.89      5.47 o 
   5   3   7        1.57       -0.08      1.13 o 
   6   3   7      206.01      206.72      7.50 o 
   7   3   7       87.24       86.26      5.73 o 
   8   3   7       62.69       65.09      4.64 o 
   9   3   7        0.60        0.04      2.04 o 
  10   3   7       18.10       17.99      3.18 o 
 -11   4   7       22.24       21.66      4.12 o 
 -10   4   7       10.74       13.68      3.37 o 
  -9   4   7       26.92       21.60      3.55 o 
  -8   4   7      110.90       98.27      6.06 o 
  -7   4   7        4.36        1.76      2.09 o 
  -6   4   7       37.90       32.89      3.47 o 
  -5   4   7      109.93       98.70      7.39 o 
  -4   4   7        2.88        1.91      1.59 o 
  -3   4   7      120.41       66.31      9.66 o 
  -2   4   7      148.03      136.30     10.30 o 
  -1   4   7       34.29       34.89      5.85 o 
   1   4   7      473.48      384.97     32.18 o 
   2   4   7      111.50      127.01      6.51 o 
   3   4   7      139.15      149.00      5.85 o 
   4   4   7      190.05      204.90     10.63 o 
   5   4   7        1.81        1.79      1.54 o 
   6   4   7       41.15       47.04      3.57 o 
   7   4   7       10.40       13.61      2.43 o 
   8   4   7        0.33       -0.96      2.03 o 
   9   4   7        0.01        2.28      2.27 o 
  10   4   7        0.07        2.09      2.37 o 
 -10   5   7        0.34        0.58      2.52 o 
  -9   5   7        0.56        2.46      2.48 o 
  -8   5   7        0.83        1.57      2.18 o 
  -7   5   7       35.36       34.23      4.06 o 
  -6   5   7        1.70       -0.34      1.90 o 
  -5   5   7        6.44        4.37      2.08 o 
  -4   5   7      115.73       84.73      6.41 o 
  -3   5   7       12.40        8.55      3.64 o 
  -2   5   7       19.99       15.36      5.92 o 
  -1   5   7      107.36      114.37     17.86 o 
   0   5   7      368.97      393.25     22.24 o 
   1   5   7       48.95       57.31      6.99 o 
   2   5   7       12.46       12.58      1.82 o 
   3   5   7       94.88      112.76      5.14 o 
   4   5   7        0.07       -0.11      1.50 o 
   5   5   7        2.44        1.10      1.67 o 
   6   5   7        0.01       -0.57      1.89 o 
   7   5   7       38.52       45.75      3.83 o 
   8   5   7       17.03       22.87      3.57 o 
   9   5   7       26.30       32.99      4.07 o 
 -10   6   7        8.90        8.62      3.34 o 
  -9   6   7        0.13       -1.17      2.20 o 
  -8   6   7       11.29        7.72      2.86 o 
  -7   6   7        1.73        0.55      2.06 o 
  -6   6   7        2.35       -0.36      1.99 o 
  -5   6   7       61.39       50.24      7.58 o 
  -4   6   7       16.31        9.99      3.70 o 
  -3   6   7        7.23        3.94      2.89 o 
  -1   6   7        1.77        3.15      1.26 o 
   0   6   7       64.56       72.67     10.92 o 
   1   6   7        0.00        1.54      1.37 o 
   2   6   7       91.10       99.92     10.14 o 
   3   6   7      185.23      224.79     12.25 o 
   4   6   7       14.77       14.01      2.32 o 
   5   6   7       40.93       46.77      3.86 o 
   6   6   7        1.90       -0.74      2.01 o 
   7   6   7        1.59        2.06      2.20 o 
   8   6   7        0.21       -1.91      2.94 o 
  -8   7   7        0.29        1.51      2.49 o 
  -7   7   7        3.76        4.06      2.44 o 
  -6   7   7        0.07       -0.50      1.92 o 
  -5   7   7        1.30        2.27      2.00 o 
  -4   7   7        1.13        0.99      1.88 o 
  -3   7   7        0.01       -0.12      1.76 o 
  -2   7   7       15.85       12.50      5.79 o 
  -1   7   7        2.33        1.85      1.98 o 
   0   7   7       90.45       79.54     29.47 o 
   1   7   7       25.88       38.52      5.82 o 
   2   7   7       12.55       18.73      4.17 o 
   3   7   7        1.84        2.71      1.84 o 
   4   7   7        0.54        0.16      1.77 o 
   5   7   7        0.00        1.12      2.02 o 
   6   7   7        0.14       -3.47      2.31 o 
   7   7   7       10.41       15.26      3.52 o 
  -7   8   7        5.48        5.41      2.86 o 
  -6   8   7        0.05        0.08      2.11 o 
  -5   8   7        3.86        3.22      2.60 o 
  -4   8   7        0.19       -1.18      1.88 o 
  -3   8   7        4.09        2.02      2.20 o 
  -2   8   7       42.02       55.15      6.50 o 
  -1   8   7       10.22        6.86      3.26 o 
   0   8   7        1.37        1.25      2.25 o 
   1   8   7        5.13        2.72      2.45 o 
   2   8   7        1.46        2.23      2.18 o 
   3   8   7        0.29        1.62      1.90 o 
   4   8   7        7.81       11.86      3.00 o 
   5   8   7        0.07        0.12      2.66 o 
  -4   9   7        1.88        1.89      2.49 o 
  -3   9   7        6.52        3.50      2.58 o 
  -2   9   7        0.01       -2.13      2.09 o 
  -1   9   7        0.83        1.89      2.45 o 
   0   9   7        0.80        3.31      2.63 o 
   1   9   7        6.27        4.98      2.91 o 
   2   9   7        5.49        3.92      4.52 o 
   3   9   7        1.74        0.70      4.71 o 
 -12   0   8       10.01       17.76      5.98 o 
 -10   0   8      162.07      198.90     16.88 o 
  -8   0   8       64.20       68.43      5.23 o 
  -6   0   8       36.70       40.34      3.72 o 
  -2   0   8     8228.19     8346.28    444.15 o 
   0   0   8      126.04      156.16      6.68 o 
   2   0   8      747.82      706.53     24.37 o 
   4   0   8       63.89       46.37      4.77 o 
   6   0   8        0.19        2.61      2.23 o 
   8   0   8       86.88       62.58      6.02 o 
  10   0   8       23.89       19.74      4.59 o 
 -12   1   8        8.09        9.61      3.20 o 
 -11   1   8       72.72       70.37      8.62 o 
 -10   1   8       20.83       24.26      2.67 o 
  -9   1   8       76.80       78.82      4.38 o 
  -8   1   8        0.08        0.88      1.60 o 
  -7   1   8       20.91       20.03      2.13 o 
  -6   1   8      149.10      162.68      6.09 o 
  -5   1   8      174.39      197.04      8.38 o 
  -4   1   8      441.20      460.04     27.43 o 
  -3   1   8      180.56      163.06      6.85 o 
  -2   1   8        2.39        4.90      1.14 o 
  -1   1   8      406.62      421.27     12.17 o 
   0   1   8      552.55      579.35     14.54 o 
   1   1   8       10.49       11.18      1.17 o 
   2   1   8       32.89       37.94      2.05 o 
   3   1   8       46.38       51.45      3.07 o 
   4   1   8       23.69       25.49      2.27 o 
   5   1   8      784.41      676.11     20.66 o 
   6   1   8       81.20       55.65      3.66 o 
   7   1   8      109.26      100.10      5.17 o 
   8   1   8       44.21       31.07      3.20 o 
   9   1   8       17.24       12.57      2.60 o 
  10   1   8       34.18       28.07      3.56 o 
 -12   2   8       50.81       51.48      5.38 o 
 -11   2   8       22.57       25.71      4.07 o 
 -10   2   8      178.41      182.17     14.60 o 
  -9   2   8      246.63      247.06     12.57 o 
  -8   2   8        0.49       -0.58      1.66 o 
  -7   2   8      124.83      142.54      5.97 o 
  -6   2   8      213.86      226.89      9.07 o 
  -5   2   8      320.33      354.34     17.70 o 
  -4   2   8      504.52      513.05     22.38 o 
  -3   2   8      401.42      434.98     25.39 o 
  -2   2   8      135.59      120.36      4.25 o 
  -1   2   8       42.72       56.80      2.54 o 
   0   2   8        7.95       10.21      1.26 o 
   1   2   8      985.11      954.84     52.16 o 
   2   2   8      232.16      203.98      8.21 o 
   3   2   8      343.27      334.15     11.27 o 
   4   2   8       57.76       61.07      3.91 o 
   5   2   8        4.36        5.32      1.48 o 
   6   2   8       94.74       86.77      4.78 o 
   7   2   8       20.21       18.42      2.58 o 
   8   2   8        6.45        7.00      2.20 o 
   9   2   8       31.94       30.56      3.39 o 
  10   2   8       37.16       30.79      3.64 o 
 -12   3   8       19.71       12.99      3.93 o 
 -11   3   8       36.28       35.49      4.64 o 
 -10   3   8       16.06        7.45      2.93 o 
  -9   3   8       38.53       38.66      4.20 o 
  -8   3   8       21.90       19.75      3.08 o 
  -7   3   8       84.53       92.52      5.47 o 
  -6   3   8      250.40      238.39      9.63 o 
  -5   3   8      139.37      150.86      6.93 o 
  -4   3   8       27.02       24.62      2.70 o 
  -3   3   8      645.30      592.42     26.76 o 
  -2   3   8      515.03      408.22     58.39 o 
  -1   3   8       11.07       15.16      1.61 o 
   0   3   8       28.58       24.99      1.95 o 
   1   3   8       91.65       90.26      3.91 o 
   2   3   8       40.92       45.38      2.77 o 
   3   3   8       36.34       43.02      2.77 o 
   4   3   8       21.37       19.99      2.34 o 
   5   3   8       25.77       19.76      2.68 o 
   6   3   8       86.45       91.41      4.56 o 
   7   3   8        2.46        2.99      1.94 o 
   8   3   8        1.97        2.37      2.00 o 
   9   3   8        0.44       -0.22      2.07 o 
  10   3   8       10.38        7.35      2.68 o 
 -11   4   8      132.75      136.38      8.49 o 
 -10   4   8        1.89        2.93      2.64 o 
  -9   4   8       14.84       11.91      3.18 o 
  -8   4   8       23.36       21.63      3.37 o 
  -7   4   8      121.88      122.90      8.27 o 
  -6   4   8       30.42       25.74      3.19 o 
  -5   4   8      676.20      551.27     23.24 o 
  -4   4   8        6.53        5.53      1.96 o 
  -3   4   8       91.30       70.82     11.15 o 
  -2   4   8        0.06        0.45      0.75 o 
  -1   4   8      235.43      199.82     12.94 o 
   0   4   8        6.17        4.88      1.23 o 
   1   4   8       53.38       57.26      3.17 o 
   2   4   8       10.26       11.58      1.72 o 
   3   4   8       13.43       15.66      2.07 o 
   4   4   8      134.87      141.94      7.88 o 
   5   4   8        0.06        0.70      1.66 o 
   6   4   8       60.11       62.38      4.15 o 
   7   4   8       22.31       23.45      3.22 o 
   8   4   8       10.65       12.12      2.84 o 
   9   4   8       17.09       18.05      3.77 o 
 -10   5   8        4.77        5.34      2.96 o 
  -9   5   8        0.06       -0.49      2.21 o 
  -8   5   8        1.64        2.66      2.20 o 
  -7   5   8       80.49       65.92      5.38 o 
  -6   5   8        1.79        0.05      1.89 o 
  -5   5   8        2.75        1.69      1.93 o 
  -2   5   8      167.43      145.02     11.41 o 
  -1   5   8        6.25        5.66      2.09 o 
   0   5   8        8.52        8.15      1.57 o 
   1   5   8       16.13       15.46      2.91 o 
   2   5   8       61.59       68.35      3.81 o 
   3   5   8        0.36        0.40      1.52 o 
   4   5   8       37.21       46.58      3.99 o 
   5   5   8        1.94        2.37      2.04 o 
   6   5   8      102.57      113.24      6.14 o 
   7   5   8        1.33        2.87      2.44 o 
   8   5   8        8.63       10.39      3.04 o 
   9   5   8        6.69        9.31      3.11 o 
  -9   6   8        0.20       -0.21      2.32 o 
  -8   6   8        8.05        7.28      2.83 o 
  -7   6   8       72.15       74.41      8.92 o 
  -6   6   8       20.94       14.36      2.97 o 
  -5   6   8       35.84       37.32      5.22 o 
  -4   6   8        6.81        5.77      2.91 o 
  -2   6   8       64.85       60.79     24.14 o 
  -1   6   8       67.53       56.12     33.06 o 
   0   6   8       35.82       36.93      5.39 o 
   1   6   8        1.10        0.54      1.38 o 
   2   6   8       53.70       74.09      5.32 o 
   3   6   8       27.36       36.43      3.22 o 
   4   6   8        0.07       -0.78      1.65 o 
   5   6   8       18.01       24.63      3.25 o 
   6   6   8        7.12       11.92      2.72 o 
   7   6   8        5.12        1.28      2.55 o 
   8   6   8        0.27        0.72      3.05 o 
  -8   7   8        1.95        4.02      2.56 o 
  -7   7   8       11.90        8.35      2.89 o 
  -6   7   8        4.66        3.64      2.42 o 
  -5   7   8        5.23        2.16      2.13 o 
  -4   7   8       25.21       21.03      5.35 o 
  -3   7   8       87.49       81.69      8.60 o 
  -2   7   8        9.29        6.82      5.33 o 
   0   7   8       22.72       23.99      5.35 o 
   1   7   8       36.13       44.30      5.42 o 
   2   7   8        1.21        2.16      1.77 o 
   3   7   8       59.19       86.64      5.51 o 
   4   7   8        0.00       -1.02      1.86 o 
   5   7   8       11.21       16.61      2.93 o 
   6   7   8        5.14        5.09      2.89 o 
   7   7   8        0.69       -1.62      3.01 o 
  -6   8   8        1.42        2.47      2.43 o 
  -5   8   8        0.90        0.58      2.06 o 
  -4   8   8       12.66        8.59      3.96 o 
  -3   8   8        0.33        1.09      2.05 o 
  -2   8   8       26.77       20.58      9.45 o 
  -1   8   8       23.58       16.95      6.28 o 
   0   8   8       16.73       19.79      4.30 o 
   1   8   8        0.24        0.92      2.40 o 
   2   8   8       19.77       20.47      4.80 o 
   3   8   8        0.01       -1.62      1.92 o 
   4   8   8        0.20       -1.48      2.74 o 
   5   8   8       14.52       31.74      5.14 o 
  -3   9   8        0.02        0.41      2.37 o 
  -2   9   8       40.01       38.73     14.57 o 
  -1   9   8       10.63       12.04      5.66 o 
   0   9   8        3.27        0.75      2.48 o 
   1   9   8       11.72        8.15      3.20 o 
   2   9   8        0.28       -2.89      3.98 o 
 -11   0   9       17.51       20.66      4.59 o 
  -9   0   9      688.03      725.32     51.79 o 
  -7   0   9     1677.93     1845.24    115.91 o 
  -1   0   9     1164.31     1085.65     37.00 o 
   1   0   9     2292.39     2311.41     90.87 o 
   3   0   9      629.16      580.96     25.34 o 
   5   0   9       32.74       32.94      4.01 o 
   7   0   9      365.55      267.32     14.18 o 
   9   0   9       59.51       45.30      5.64 o 
 -12   1   9        1.07        1.23      2.74 o 
 -11   1   9        4.17        7.62      2.91 o 
 -10   1   9       43.80       50.93      5.45 o 
  -9   1   9       20.40       23.85      2.58 o 
  -8   1   9      314.74      362.62     12.69 o 
  -7   1   9      287.18      303.78     11.57 o 
  -6   1   9       49.22       58.26      3.67 o 
  -5   1   9      689.70      691.48     40.39 o 
  -4   1   9      448.72      406.12     24.81 o 
  -3   1   9      296.69      276.62     12.38 o 
  -2   1   9      553.91      521.77     17.92 o 
  -1   1   9     1298.01     1386.73     40.42 o 
   0   1   9     1216.69     1304.32     31.18 o 
   1   1   9      179.00      165.18      5.77 o 
   2   1   9       26.79       21.15      1.59 o 
   3   1   9       18.36       12.06      1.77 o 
   4   1   9      417.40      361.07     12.12 o 
   5   1   9       61.69       47.72      3.40 o 
   6   1   9       45.84       29.53      2.85 o 
   7   1   9        8.53        7.73      2.16 o 
   8   1   9        3.63        2.66      2.05 o 
   9   1   9        2.86        3.56      2.12 o 
  10   1   9       10.55        8.55      2.66 o 
 -12   2   9       52.34       58.28      6.44 o 
 -11   2   9       14.65       21.12      3.82 o 
 -10   2   9       36.87       40.16      4.45 o 
  -9   2   9       21.39       24.15      3.54 o 
  -8   2   9      390.16      433.31     15.62 o 
  -7   2   9      131.11      136.70      6.83 o 
  -6   2   9      660.58      659.49     29.79 o 
  -5   2   9     1405.96     1325.70     69.76 o 
  -4   2   9      256.23      229.22     10.42 o 
  -3   2   9      168.07      188.06      8.34 o 
  -2   2   9      250.50      276.53      8.34 o 
  -1   2   9      167.28      154.07      5.00 o 
   0   2   9      373.07      378.35     12.66 o 
   1   2   9      315.30      288.44     12.96 o 
   2   2   9       26.91       36.42      2.49 o 
   3   2   9       72.95       68.86      4.27 o 
   4   2   9        1.42        0.22      1.25 o 
   5   2   9        0.24       -0.70      1.53 o 
   6   2   9      126.82      101.78      5.30 o 
   7   2   9      174.98      152.22      7.03 o 
   8   2   9      298.87      247.09      9.94 o 
   9   2   9      179.59      149.47      7.43 o 
  10   2   9        4.48        4.58      2.48 o 
 -11   3   9        0.19        2.19      2.89 o 
 -10   3   9       22.39       22.94      3.85 o 
  -9   3   9       40.87       41.36      4.45 o 
  -8   3   9        4.30        2.28      2.21 o 
  -7   3   9       69.75       57.86      4.53 o 
  -6   3   9      260.11      240.41     10.01 o 
  -5   3   9      650.02      621.05     30.82 o 
  -4   3   9       31.33       33.12      4.60 o 
  -3   3   9     1084.15      920.21     39.68 o 
  -2   3   9      179.93      162.95     13.45 o 
   0   3   9       12.37        9.99      1.41 o 
   1   3   9      367.34      418.61     16.12 o 
   2   3   9       35.66       36.42      2.51 o 
   3   3   9      224.05      237.39      8.00 o 
   4   3   9       53.49       56.59      4.35 o 
   5   3   9      158.23      141.04      6.18 o 
   6   3   9        0.15        2.33      1.88 o 
   7   3   9       19.50       19.81      2.87 o 
   8   3   9       43.05       38.06      3.85 o 
   9   3   9        6.38        1.76      2.19 o 
  10   3   9       10.13        9.48      2.79 o 
 -11   4   9        0.05       -0.12      2.69 o 
 -10   4   9        2.01        2.22      2.70 o 
  -9   4   9       15.98       16.51      3.38 o 
  -8   4   9       33.56       34.84      3.98 o 
  -7   4   9       40.46       36.54      3.77 o 
  -6   4   9      259.84      215.18      9.38 o 
  -5   4   9        3.19        2.49      1.94 o 
  -4   4   9     1419.29      954.46     65.80 o 
  -3   4   9       67.71       54.90      6.13 o 
  -2   4   9       54.09       61.32      5.33 o 
  -1   4   9        0.25       -0.97      0.85 o 
   0   4   9      348.55      241.80     25.15 o 
   1   4   9       15.93       20.33      2.08 o 
   2   4   9      190.15      213.62      8.06 o 
   3   4   9        1.69        0.52      1.39 o 
   4   4   9       73.54       83.10      4.38 o 
   5   4   9       25.78       30.26      3.09 o 
   6   4   9       21.53       28.86      3.56 o 
   7   4   9        0.55        0.63      2.14 o 
   8   4   9       93.69      102.78      8.13 o 
   9   4   9        0.03        0.16      2.41 o 
 -10   5   9        4.39        9.66      3.19 o 
  -9   5   9       29.13       20.01      3.76 o 
  -8   5   9        2.92        3.65      2.40 o 
  -7   5   9      189.70      153.07     13.65 o 
  -6   5   9        0.01       -0.84      1.58 o 
  -5   5   9      103.34       71.75     15.27 o 
  -3   5   9       40.03       30.01      9.25 o 
  -1   5   9       63.25       66.19      5.80 o 
   0   5   9       13.09       15.80      1.86 o 
   1   5   9        1.93        1.11      1.33 o 
   2   5   9        0.32       -0.29      1.44 o 
   3   5   9      146.12      169.04      6.82 o 
   4   5   9      108.32      116.22      5.62 o 
   5   5   9       59.96       71.83      4.70 o 
   6   5   9        3.42        2.77      2.43 o 
   7   5   9        0.86       -1.51      2.26 o 
   8   5   9        0.53       -1.56      2.37 o 
  -9   6   9       13.61       15.02      3.42 o 
  -8   6   9        1.45        1.03      2.21 o 
  -7   6   9        6.83        4.47      2.51 o 
  -6   6   9       16.32       13.94      3.58 o 
  -4   6   9       26.45       22.14      7.27 o 
  -2   6   9       37.63       31.29      6.66 o 
  -1   6   9       16.61        8.43      5.16 o 
   0   6   9       55.43       78.52      9.28 o 
   1   6   9        6.39        6.63      1.74 o 
   2   6   9       22.04       29.62      2.94 o 
   3   6   9        1.62        1.76      1.83 o 
   4   6   9       15.59       13.49      2.68 o 
   5   6   9       25.24       32.08      3.64 o 
   6   6   9        0.29        0.50      2.28 o 
   7   6   9       16.38       21.18      3.69 o 
  -8   7   9        3.34       -1.08      2.20 o 
  -7   7   9        1.55        0.41      2.12 o 
  -6   7   9        0.75        2.44      2.21 o 
  -5   7   9        2.29        1.32      2.06 o 
  -4   7   9       37.03       32.50     11.43 o 
  -3   7   9       51.16       32.25     11.99 o 
  -1   7   9        1.57        0.01      1.99 o 
   0   7   9       79.88       92.45     14.85 o 
   1   7   9        2.57        2.15      2.46 o 
   2   7   9        8.94       15.61      2.42 o 
   3   7   9        5.32        6.35      2.19 o 
   4   7   9       42.32       71.49      5.78 o 
   5   7   9        0.02        0.18      2.28 o 
   6   7   9        1.09        1.35      2.49 o 
  -6   8   9        0.16        2.02      2.43 o 
  -5   8   9        0.53       -0.20      2.12 o 
  -4   8   9       11.74        7.35      2.71 o 
  -3   8   9       28.82       18.57      7.44 o 
  -2   8   9        0.51        0.93      2.20 o 
  -1   8   9        5.87        2.54      2.54 o 
   0   8   9       18.51       10.54      4.29 o 
   1   8   9        2.23        4.76      2.85 o 
   2   8   9        1.75        4.80      3.03 o 
   3   8   9        0.58       -0.31      2.56 o 
   4   8   9        1.45        0.90      2.34 o 
  -2   9   9        6.48        2.83      2.66 o 
  -1   9   9        1.64        0.57      2.48 o 
   0   9   9        0.30        1.16      2.72 o 
 -12   0  10        7.24        4.16      4.41 o 
 -10   0  10       82.57       78.64     10.02 o 
  -8   0  10        2.51        4.90      2.68 o 
  -4   0  10       97.50       85.78      9.67 o 
  -2   0  10      311.57      262.47     11.79 o 
   0   0  10      519.24      471.28     32.07 o 
   2   0  10        6.23        3.71      1.65 o 
   4   0  10      220.68      222.35     11.82 o 
   6   0  10      452.27      347.54     23.82 o 
   8   0  10      391.59      249.31     17.76 o 
  10   0  10        3.28        1.08      3.11 o 
 -12   1  10        7.91        5.61      4.22 o 
 -11   1  10       52.54       59.23      8.55 o 
 -10   1  10        0.07        0.84      2.16 o 
  -9   1  10      349.68      385.04     31.03 o 
  -8   1  10      568.82      654.58     25.66 o 
  -7   1  10       26.99       35.53      4.00 o 
  -6   1  10        1.65        2.61      1.51 o 
  -5   1  10      328.44      330.35     16.74 o 
  -4   1  10       83.05       72.80      5.02 o 
  -3   1  10      762.33      722.02     24.47 o 
  -2   1  10       29.06       27.40      2.05 o 
  -1   1  10      541.63      582.02     16.34 o 
   0   1  10       60.77       58.75      2.84 o 
   1   1  10      438.07      410.72     13.04 o 
   2   1  10      977.14      889.89     29.74 o 
   3   1  10      604.72      475.54     27.85 o 
   4   1  10       24.13       19.03      2.26 o 
   5   1  10      184.23      142.63      8.14 o 
   6   1  10      264.44      194.53      8.01 o 
   7   1  10      117.31       90.61      5.08 o 
   8   1  10       16.58       13.74      2.59 o 
   9   1  10       18.19       12.22      2.71 o 
  10   1  10       12.10        9.96      2.79 o 
 -12   2  10        9.42       10.77      3.44 o 
 -11   2  10        4.22        3.85      2.93 o 
 -10   2  10      125.42      127.38      7.53 o 
  -9   2  10        0.11        1.11      2.25 o 
  -8   2  10      199.56      199.54     12.15 o 
  -7   2  10      834.66      854.35     32.51 o 
  -6   2  10        3.11        3.01      1.68 o 
  -5   2  10      853.73      828.36     36.10 o 
  -4   2  10      178.40      186.44     11.08 o 
  -3   2  10        0.32       -1.15      0.89 o 
  -2   2  10      198.68      179.60      6.10 o 
  -1   2  10       27.03       22.91      1.88 o 
   0   2  10        1.39        1.99      1.01 o 
   1   2  10       33.84       33.76      2.65 o 
   2   2  10       50.90       46.24      2.70 o 
   3   2  10        0.95        1.17      0.95 o 
   4   2  10       92.10       79.37      4.58 o 
   5   2  10       60.67       58.96      4.02 o 
   6   2  10      368.29      286.19     11.75 o 
   7   2  10      177.72      144.83      6.96 o 
   8   2  10        1.11        1.99      1.99 o 
   9   2  10       13.84        7.35      2.51 o 
 -11   3  10       39.53       40.18      4.85 o 
 -10   3  10      172.74      155.93      8.80 o 
  -9   3  10       22.77       21.79      3.51 o 
  -8   3  10        2.57        1.23      2.18 o 
  -7   3  10      111.17       98.84      8.41 o 
  -6   3  10       12.18        9.68      2.41 o 
  -5   3  10       12.81       13.56      2.77 o 
  -4   3  10       16.77       20.03      3.55 o 
  -3   3  10       70.05       65.05      4.69 o 
  -2   3  10      295.90      273.00     14.63 o 
  -1   3  10        7.05        5.43      1.25 o 
   0   3  10       62.43       62.56      3.27 o 
   1   3  10       47.14       45.25      2.87 o 
   2   3  10      553.41      537.79     23.29 o 
   3   3  10      201.16      211.56     10.59 o 
   4   3  10      465.43      429.46     16.24 o 
   5   3  10       62.61       62.21      4.44 o 
   6   3  10       52.32       49.77      4.04 o 
   7   3  10        0.07        0.36      2.08 o 
   8   3  10        3.52        6.82      2.43 o 
   9   3  10        8.00        5.52      2.50 o 
 -11   4  10       30.56       33.01      4.61 o 
 -10   4  10       65.76       67.59      5.87 o 
  -9   4  10      116.36      115.41      7.18 o 
  -8   4  10        0.00        3.06      2.26 o 
  -7   4  10       18.92       16.67      2.86 o 
  -6   4  10        4.62        3.74      1.94 o 
  -5   4  10      107.49       88.22      6.05 o 
  -4   4  10       19.17       16.42      4.08 o 
  -3   4  10       10.10        6.36      1.91 o 
  -2   4  10        0.00       -0.64      0.84 o 
  -1   4  10      103.57      101.66      8.47 o 
   0   4  10        1.11        0.91      1.20 o 
   1   4  10       43.93       45.41      3.05 o 
   2   4  10       27.31       30.50      2.65 o 
   3   4  10        6.51        4.01      1.63 o 
   4   4  10        7.03        5.85      2.46 o 
   5   4  10      371.49      404.97     19.22 o 
   6   4  10        8.67       10.23      2.66 o 
   7   4  10       82.38       79.54      5.60 o 
   8   4  10       18.68       17.65      3.29 o 
   9   4  10        0.15       -1.02      2.38 o 
 -10   5  10        5.54        6.79      3.03 o 
  -9   5  10        0.40        2.33      2.34 o 
  -8   5  10       34.17       32.96      5.16 o 
  -7   5  10        4.84        5.27      2.40 o 
  -6   5  10       37.23       34.25      5.54 o 
  -5   5  10       21.56       13.19      2.66 o 
  -4   5  10      116.22       51.58     11.19 o 
  -3   5  10        1.32        0.23      1.65 o 
  -1   5  10        0.39        0.17      1.21 o 
   0   5  10        2.06        0.99      1.24 o 
   1   5  10       15.59       21.44      2.39 o 
   2   5  10       83.64      101.62      4.95 o 
   3   5  10       67.00       90.15      6.85 o 
   4   5  10       15.29       16.97      3.95 o 
   5   5  10        0.34        0.14      2.09 o 
   6   5  10        1.30        0.60      2.34 o 
   7   5  10        7.13        6.78      2.78 o 
   8   5  10        4.04        4.53      2.78 o 
  -9   6  10        0.79        2.80      2.59 o 
  -8   6  10       28.09       21.90      3.81 o 
  -7   6  10       17.90       15.39      3.26 o 
  -6   6  10       63.96       50.85     12.68 o 
  -5   6  10        0.02       -0.56      1.79 o 
  -4   6  10      139.73      109.10     10.38 o 
  -3   6  10       41.66       36.63     11.95 o 
  -2   6  10        6.93        7.69      2.51 o 
  -1   6  10       41.00       45.41     11.57 o 
   0   6  10        7.92        8.66      3.17 o 
   1   6  10        1.07       -0.25      1.50 o 
   2   6  10       11.90       13.26      2.21 o 
   3   6  10        5.00        5.44      2.06 o 
   4   6  10        4.90        6.76      2.45 o 
   5   6  10       24.06       33.50      3.82 o 
   6   6  10       38.65       45.71      4.76 o 
   7   6  10       23.00       32.29      4.29 o 
  -7   7  10        9.74       10.91      3.05 o 
  -6   7  10       27.88       20.80      7.57 o 
  -5   7  10        1.28        1.23      2.09 o 
  -4   7  10        4.18        2.46      2.07 o 
  -3   7  10        2.73        1.45      2.04 o 
  -2   7  10        1.65        0.64      2.12 o 
  -1   7  10        1.26        3.38      2.33 o 
   0   7  10        0.04       -0.20      2.23 o 
   1   7  10      100.96      116.44     18.35 o 
   2   7  10        7.96       12.51      2.85 o 
   3   7  10       49.95       75.29      7.75 o 
   4   7  10        0.34        0.63      2.37 o 
   5   7  10        3.64        3.38      2.58 o 
  -5   8  10        2.09        3.28      3.05 o 
  -4   8  10        1.39        5.28      2.50 o 
  -3   8  10        4.20        2.96      2.38 o 
  -2   8  10        0.32        1.41      2.17 o 
  -1   8  10        5.90        5.13      2.92 o 
   0   8  10        4.57        3.80      2.83 o 
   1   8  10        0.48        0.01      2.62 o 
   2   8  10        2.47        5.90      3.19 o 
   3   8  10        0.08        0.66      3.53 o 
 -11   0  11       26.21       36.86      8.52 o 
  -9   0  11       63.25       67.77      9.54 o 
  -3   0  11       19.23       20.18      3.76 o 
  -1   0  11       20.61       23.54      2.77 o 
   1   0  11       14.15       15.08      2.39 o 
   5   0  11       32.60       29.69      4.03 o 
   7   0  11        6.86        3.72      2.87 o 
   9   0  11        0.17       -0.49      2.51 o 
 -11   1  11        2.54        7.77      2.93 o 
 -10   1  11       14.06       14.58      3.17 o 
  -9   1  11        0.60        2.76      2.16 o 
  -8   1  11        6.33        6.18      2.18 o 
  -7   1  11       31.36       37.95      4.24 o 
  -6   1  11      126.26      130.51      7.47 o 
  -5   1  11       98.28      100.68      5.61 o 
  -4   1  11      495.51      451.40     27.81 o 
  -3   1  11       15.13       10.80      1.63 o 
  -2   1  11        1.55        4.11      1.23 o 
  -1   1  11       95.55      103.08      4.10 o 
   0   1  11      808.97      827.64     22.98 o 
   1   1  11       67.20       61.07      3.00 o 
   2   1  11      710.18      662.44     23.05 o 
   3   1  11        5.11        2.14      1.42 o 
   4   1  11      100.45       94.33      4.98 o 
   5   1  11       54.61       33.64      3.07 o 
   6   1  11       13.51       11.50      2.29 o 
   7   1  11        1.50       -0.74      1.74 o 
   8   1  11       35.61       29.56      3.25 o 
   9   1  11       27.99       25.30      3.73 o 
 -11   2  11        0.50       -0.02      2.49 o 
 -10   2  11        5.77       10.62      3.13 o 
  -9   2  11       43.01       47.20      4.72 o 
  -8   2  11       21.30       18.56      3.13 o 
  -7   2  11       71.81       79.28      6.52 o 
  -6   2  11      183.19      184.41     10.21 o 
  -5   2  11        8.03        5.56      1.56 o 
  -4   2  11      201.64      204.69      7.96 o 
  -3   2  11       20.85       31.63      2.77 o 
  -2   2  11       95.74       95.96      5.69 o 
  -1   2  11       89.10       91.87      3.92 o 
   0   2  11      418.20      428.07     12.87 o 
   1   2  11      114.14      121.40      6.32 o 
   2   2  11        0.47        0.30      1.08 o 
   3   2  11        0.12        0.98      1.55 o 
   4   2  11      116.52      108.38      5.62 o 
   5   2  11      100.22       83.93      5.02 o 
   6   2  11       35.07       28.54      3.14 o 
   7   2  11        0.24        1.70      1.81 o 
   8   2  11        1.05        2.67      1.98 o 
   9   2  11        3.99        4.71      2.42 o 
 -11   3  11       10.06       11.16      3.45 o 
 -10   3  11      119.79      113.54      7.20 o 
  -9   3  11        0.72       -0.79      2.10 o 
  -8   3  11       21.34       24.45      3.47 o 
  -7   3  11        6.16        3.97      2.21 o 
  -6   3  11        9.09        8.29      2.30 o 
  -5   3  11       24.54       27.21      3.42 o 
  -4   3  11        9.20        8.10      1.86 o 
  -3   3  11      139.96      125.03      5.37 o 
  -2   3  11        0.47       -1.00      0.95 o 
  -1   3  11       53.39       55.52      2.96 o 
   0   3  11      155.89      173.75      6.50 o 
   1   3  11      435.67      474.93     17.25 o 
   2   3  11        9.76        8.59      1.93 o 
   3   3  11      162.16      180.38      9.18 o 
   4   3  11      318.89      288.00     12.03 o 
   5   3  11       29.23       29.98      3.37 o 
   6   3  11        1.40        1.17      2.06 o 
   7   3  11       48.13       49.25      4.29 o 
   8   3  11       52.09       39.03      4.02 o 
   9   3  11       11.81       13.14      2.98 o 
 -10   4  11       11.18       13.20      3.46 o 
  -9   4  11        1.15        2.58      2.42 o 
  -8   4  11      261.34      245.49     12.85 o 
  -7   4  11        9.08        9.58      2.60 o 
  -6   4  11        6.46        3.24      2.04 o 
  -5   4  11       34.97       20.84      3.74 o 
  -4   4  11      111.40      103.08      6.48 o 
  -3   4  11        0.43       -0.01      1.26 o 
  -2   4  11        7.98        7.09      1.71 o 
  -1   4  11        5.21        6.59      1.38 o 
   0   4  11       16.82       15.73      2.02 o 
   1   4  11        0.76       -0.42      1.20 o 
   2   4  11       17.41       15.03      2.29 o 
   3   4  11      115.40      130.84      6.84 o 
   4   4  11      113.37      137.66      9.15 o 
   5   4  11       29.15       39.30      3.94 o 
   6   4  11      167.93      161.67      8.08 o 
   7   4  11        1.66        0.37      2.22 o 
   8   4  11        2.16        6.10      2.81 o 
 -10   5  11       25.56       22.71      4.03 o 
  -9   5  11        1.68        3.84      2.46 o 
  -8   5  11        0.37        0.74      2.18 o 
  -7   5  11       45.71       41.56      5.66 o 
  -6   5  11       28.27       19.83      3.63 o 
  -5   5  11        2.70        1.02      1.91 o 
  -4   5  11        3.17        1.66      1.89 o 
  -3   5  11        8.59        5.86      2.25 o 
  -2   5  11       63.14       59.14      9.84 o 
  -1   5  11       83.09       93.78     14.47 o 
   0   5  11       18.07       23.98      2.35 o 
   1   5  11       59.55       72.41      4.10 o 
   2   5  11        0.46        0.74      1.54 o 
   3   5  11      130.25      157.41      7.71 o 
   4   5  11       58.69       68.21      5.22 o 
   5   5  11      218.01      243.03     11.95 o 
   6   5  11        4.84       10.16      2.92 o 
   7   5  11        0.06       -0.73      2.56 o 
  -8   6  11       11.25        7.88      2.92 o 
  -7   6  11       21.31       14.91      3.23 o 
  -6   6  11       31.35       23.51      6.66 o 
  -5   6  11       11.10        7.85      2.60 o 
  -4   6  11       13.81        8.79      4.72 o 
  -3   6  11        4.45        3.34      2.18 o 
  -2   6  11       35.65       30.31      9.04 o 
  -1   6  11       32.27       32.58      6.45 o 
   0   6  11        0.59        0.83      2.10 o 
   1   6  11       33.40       39.59      3.62 o 
   2   6  11        3.13        4.47      1.93 o 
   3   6  11       12.55       13.48      2.74 o 
   4   6  11        2.72        3.08      2.31 o 
   5   6  11       65.44       88.28      6.20 o 
   6   6  11        1.10        0.10      2.74 o 
  -7   7  11        3.78        3.42      2.53 o 
  -6   7  11        2.23        3.18      2.36 o 
  -5   7  11        5.77        3.07      2.42 o 
  -4   7  11        0.55       -0.09      1.94 o 
  -3   7  11        3.90        4.31      2.32 o 
  -2   7  11        5.66        4.71      3.10 o 
  -1   7  11       10.21       10.01      3.03 o 
   0   7  11        0.62        1.56      2.49 o 
   1   7  11       14.82       23.46      5.37 o 
   2   7  11        1.92        2.84      2.88 o 
   3   7  11        0.02        0.76      2.54 o 
   4   7  11        8.94        8.70      2.92 o 
   5   7  11        6.08        7.44      3.17 o 
  -5   8  11        0.02       -2.04      2.02 o 
  -4   8  11        0.01       -0.53      2.15 o 
  -3   8  11        7.30        4.67      3.02 o 
  -2   8  11        6.08        3.73      2.65 o 
  -1   8  11        1.10        0.56      2.49 o 
   0   8  11        0.17        1.89      2.69 o 
   1   8  11        6.73        4.63      3.15 o 
   2   8  11        2.12        0.34      2.91 o 
 -10   0  12      279.01      363.07     46.51 o 
  -8   0  12       31.30       28.55      7.86 o 
  -6   0  12      157.31      151.92     15.66 o 
  -4   0  12       14.64        8.88      2.45 o 
  -2   0  12      410.20      441.17     17.29 o 
   0   0  12     1964.76     2118.60    124.51 o 
   2   0  12       25.91       26.79      3.46 o 
   4   0  12      561.69      468.42     33.14 o 
   6   0  12       74.58       58.10     10.41 o 
   8   0  12        7.12        9.57      3.46 o 
 -11   1  12       28.43       27.84      5.39 o 
 -10   1  12       17.73       18.90      3.42 o 
  -9   1  12       35.67       30.14      3.21 o 
  -8   1  12       17.23       19.31      3.23 o 
  -7   1  12      109.22      117.68      7.35 o 
  -6   1  12        0.27       -0.64      1.28 o 
  -5   1  12        0.13        0.08      1.25 o 
  -4   1  12       22.31       18.74      2.05 o 
  -3   1  12      180.93      194.30      7.77 o 
  -2   1  12       15.46       18.57      2.04 o 
  -1   1  12      409.02      439.53     15.40 o 
   0   1  12        5.99        9.02      1.68 o 
   1   1  12      811.46      819.17     22.57 o 
   2   1  12      971.56      898.14     30.64 o 
   3   1  12      933.38      904.01     32.57 o 
   4   1  12       59.80       50.54      3.79 o 
   5   1  12        1.18        0.70      1.55 o 
   6   1  12       47.34       39.02      3.66 o 
   7   1  12       54.99       44.69      3.85 o 
   8   1  12       18.09       16.56      2.88 o 
   9   1  12        6.62        8.93      2.53 o 
 -11   2  12       10.97       17.65      3.65 o 
 -10   2  12       13.56       12.08      3.09 o 
  -9   2  12        6.06        9.96      2.83 o 
  -8   2  12      186.15      191.20     10.59 o 
  -7   2  12        0.38       -0.67      1.47 o 
  -6   2  12        1.14       -0.82      1.43 o 
  -5   2  12       56.75       52.56      4.48 o 
  -4   2  12        9.12       14.33      1.95 o 
  -3   2  12       65.65       61.71      3.19 o 
  -2   2  12      483.42      480.91     13.09 o 
  -1   2  12      318.55      335.53      9.97 o 
   0   2  12        4.81        4.80      1.45 o 
   1   2  12      186.19      193.21      9.92 o 
   2   2  12       39.44       37.59      2.79 o 
   3   2  12      389.54      334.86     16.21 o 
   4   2  12       18.90       19.25      2.64 o 
   5   2  12      294.78      254.57     13.78 o 
   6   2  12       39.33       31.57      3.33 o 
   7   2  12       57.10       42.94      3.85 o 
   8   2  12       14.89       12.25      2.72 o 
 -11   3  12       15.03       18.59      3.73 o 
 -10   3  12       44.47       36.90      4.51 o 
  -9   3  12       10.44       10.61      2.94 o 
  -8   3  12       29.91       24.79      3.79 o 
  -7   3  12      126.81      127.13      9.07 o 
  -6   3  12       11.64        8.39      2.56 o 
  -5   3  12       13.63       10.40      3.55 o 
  -4   3  12       27.59       29.18      3.14 o 
  -3   3  12       14.32       13.00      2.10 o 
  -2   3  12      114.92      126.67      5.05 o 
  -1   3  12       42.25       46.96      3.09 o 
   0   3  12      379.54      421.26     15.40 o 
   1   3  12       53.70       54.56      3.43 o 
   2   3  12      236.79      242.63     10.44 o 
   3   3  12      287.26      274.96     20.32 o 
   4   3  12      158.80      157.27     13.01 o 
   5   3  12        4.02        3.21      2.18 o 
   6   3  12        1.99        1.93      2.15 o 
   7   3  12        0.03        0.67      2.06 o 
   8   3  12        7.89       10.04      2.79 o 
 -10   4  12        6.39        6.34      2.93 o 
  -9   4  12       83.12       68.09      5.64 o 
  -8   4  12        0.71        1.39      2.21 o 
  -7   4  12       72.50       68.91      6.03 o 
  -6   4  12        4.76        1.26      1.91 o 
  -5   4  12       40.01       40.01      4.43 o 
  -4   4  12        8.65        5.58      2.35 o 
  -3   4  12       52.00       50.15      6.16 o 
  -2   4  12       23.35       32.28      3.82 o 
  -1   4  12      251.09      254.10     22.18 o 
   0   4  12       27.33       31.86      2.72 o 
   1   4  12       57.14       67.51      4.16 o 
   2   4  12        0.29       -0.11      1.35 o 
   3   4  12       10.77       10.89      2.39 o 
   4   4  12       12.78       14.10      3.35 o 
   5   4  12       14.92       16.81      3.00 o 
   6   4  12        0.75       -0.15      2.21 o 
   7   4  12       14.12       11.59      3.11 o 
   8   4  12        0.77        1.36      3.09 o 
  -9   5  12       57.65       44.80      4.93 o 
  -8   5  12        5.32        4.08      2.40 o 
  -7   5  12        6.08        5.00      2.42 o 
  -6   5  12        1.52        0.07      1.86 o 
  -5   5  12       15.49       13.30      3.94 o 
  -4   5  12       49.62       43.81      8.81 o 
  -3   5  12        0.09       -1.57      1.68 o 
  -2   5  12      159.81       74.05     14.98 o 
  -1   5  12       41.08       50.47      5.95 o 
   0   5  12       63.12       76.08      6.24 o 
   1   5  12       65.13       80.10      4.35 o 
   2   5  12        2.35        2.50      1.64 o 
   3   5  12        9.08       13.03      2.62 o 
   4   5  12       12.67        9.79      2.64 o 
   5   5  12       81.79       86.17      6.11 o 
   6   5  12        0.08        0.71      2.51 o 
   7   5  12        0.56       -1.62      2.56 o 
  -8   6  12        4.23        3.88      2.56 o 
  -7   6  12        1.33        2.15      2.25 o 
  -6   6  12       14.64       10.77      2.87 o 
  -5   6  12        4.07        2.53      2.27 o 
  -4   6  12        2.17        0.94      2.03 o 
  -3   6  12        6.30        4.99      2.47 o 
  -2   6  12        6.43        4.12      2.32 o 
  -1   6  12        0.49        2.05      2.30 o 
   0   6  12       10.42        7.93      3.89 o 
   1   6  12       11.51       13.92      2.96 o 
   2   6  12       21.43       37.48      4.30 o 
   3   6  12        0.22       -1.11      1.97 o 
   4   6  12        4.85        4.31      2.57 o 
   5   6  12        3.13        4.39      2.83 o 
   6   6  12        2.85        4.50      3.50 o 
  -6   7  12        1.92        2.48      2.41 o 
  -5   7  12        8.08        4.15      2.43 o 
  -4   7  12        0.01        0.06      2.17 o 
  -3   7  12        0.00       -0.87      1.99 o 
  -2   7  12        0.30       -0.34      2.11 o 
  -1   7  12        2.60        1.43      2.47 o 
   0   7  12        5.20        4.58      2.84 o 
   1   7  12        1.24        1.82      2.71 o 
   2   7  12        7.58        5.24      3.92 o 
   3   7  12       18.37       19.80      4.80 o 
   4   7  12        8.73       14.03      3.92 o 
  -3   8  12        0.18       -0.77      2.29 o 
  -2   8  12        0.64       -1.02      2.41 o 
  -1   8  12        0.76       -2.63      2.38 o 
   0   8  12        0.18        2.46      2.93 o 
   1   8  12        0.10        0.48      2.81 o 
 -11   0  13       37.83       39.54     10.87 o 
  -9   0  13        4.71        2.39      3.63 o 
  -7   0  13      288.13      284.27     24.68 o 
  -5   0  13      150.58      142.37      9.23 o 
  -3   0  13     1038.32     1061.14     47.04 o 
  -1   0  13        0.04        0.60      1.87 o 
   1   0  13      162.21      172.72     18.44 o 
   3   0  13        1.16       -0.42      2.06 o 
   5   0  13       40.15       32.39      4.53 o 
   7   0  13       23.11       21.54      4.07 o 
 -11   1  13       10.39        6.82      4.04 o 
 -10   1  13       19.04       23.39      4.68 o 
  -9   1  13       65.85       65.83      6.32 o 
  -8   1  13        9.49        7.82      2.19 o 
  -7   1  13        8.41        7.89      2.10 o 
  -6   1  13       19.93       17.75      3.32 o 
  -5   1  13        0.77       -0.18      1.30 o 
  -4   1  13        0.56       -0.66      1.27 o 
  -3   1  13       17.91       18.11      2.09 o 
  -2   1  13        0.15        0.61      1.31 o 
  -1   1  13        0.86        1.09      1.39 o 
   0   1  13        3.30        2.82      1.45 o 
   1   1  13       20.39       17.11      2.13 o 
   2   1  13       93.12       86.33      5.11 o 
   3   1  13      164.95      157.96      7.26 o 
   4   1  13        4.17        5.15      1.91 o 
   5   1  13        6.38        6.26      2.01 o 
   6   1  13        8.49       11.19      2.43 o 
   7   1  13       20.74       17.24      2.71 o 
   8   1  13        4.22        6.31      2.26 o 
 -11   2  13       13.92       21.65      3.72 o 
 -10   2  13       32.05       34.05      4.21 o 
  -9   2  13        1.45        1.00      2.25 o 
  -8   2  13        2.31        3.93      2.31 o 
  -7   2  13        8.49        7.85      2.44 o 
  -6   2  13        0.34        0.27      1.48 o 
  -5   2  13      233.08      219.01     10.70 o 
  -4   2  13       42.42       41.39      2.91 o 
  -3   2  13      148.82      136.89      6.48 o 
  -2   2  13        0.01       -0.27      1.27 o 
  -1   2  13      163.80      159.55      5.94 o 
   0   2  13        0.75        1.85      1.44 o 
   1   2  13      122.07      127.02      9.31 o 
   2   2  13      120.88      112.66      6.03 o 
   3   2  13       63.92       60.11      6.83 o 
   4   2  13        0.29        0.19      1.57 o 
   5   2  13       27.37       23.70      2.97 o 
   6   2  13        2.87        3.44      1.98 o 
   7   2  13        0.90        1.70      1.93 o 
   8   2  13       17.76       14.65      2.91 o 
 -10   3  13       19.99       12.74      3.28 o 
  -9   3  13       12.74       13.48      3.18 o 
  -8   3  13        0.60        1.41      2.21 o 
  -7   3  13       43.57       43.30      4.79 o 
  -6   3  13       13.68        8.36      2.47 o 
  -5   3  13        0.12       -0.54      1.71 o 
  -4   3  13        1.43        1.19      1.51 o 
  -3   3  13       21.56       17.86      2.39 o 
  -2   3  13       25.20       30.26      3.03 o 
  -1   3  13        4.44        3.00      1.55 o 
   0   3  13      596.21      624.88     19.59 o 
   1   3  13      254.56      252.16     10.82 o 
   2   3  13       74.60       69.80      6.94 o 
   3   3  13        4.82        3.27      1.91 o 
   4   3  13        0.13       -0.51      1.82 o 
   5   3  13        0.02       -0.11      1.84 o 
   6   3  13        1.34        0.89      2.17 o 
   7   3  13        8.61       10.15      2.76 o 
   8   3  13        1.91        2.17      2.23 o 
 -10   4  13        0.75        0.54      2.33 o 
  -9   4  13       15.26       16.10      3.37 o 
  -8   4  13        1.14       -1.91      1.99 o 
  -7   4  13        0.05        0.13      1.98 o 
  -6   4  13       18.52       14.11      3.25 o 
  -5   4  13        0.00        0.55      1.96 o 
  -4   4  13      170.39      108.10     15.28 o 
  -3   4  13       34.86       23.80      5.63 o 
  -2   4  13      444.94      413.12     34.42 o 
  -1   4  13        1.78        1.99      1.69 o 
   0   4  13       13.37       12.30      1.98 o 
   1   4  13      131.42      153.58      7.64 o 
   2   4  13       78.10       97.47      5.80 o 
   3   4  13      106.67      123.54     10.67 o 
   4   4  13        8.02       12.86      3.50 o 
   5   4  13       15.49       14.37      2.90 o 
   6   4  13       10.11       13.53      2.99 o 
   7   4  13        3.13        2.68      2.52 o 
  -9   5  13        9.32        7.17      2.89 o 
  -8   5  13        0.78        0.55      2.20 o 
  -7   5  13       11.12        8.03      2.77 o 
  -6   5  13        0.00       -2.05      1.88 o 
  -5   5  13        5.94        3.71      2.23 o 
  -4   5  13        0.01        0.14      1.90 o 
  -3   5  13        3.24        3.84      2.14 o 
  -2   5  13        8.91        8.75      2.62 o 
  -1   5  13      162.05      153.43     12.15 o 
   0   5  13       34.41       43.38      3.75 o 
   1   5  13      186.10      229.57      8.69 o 
   2   5  13        3.86        3.60      2.10 o 
   3   5  13        2.69        3.43      2.12 o 
   4   5  13        4.49        8.95      2.82 o 
   5   5  13       34.33       41.86      4.55 o 
   6   5  13        5.64        9.96      3.29 o 
  -7   6  13       19.61       11.38      2.97 o 
  -6   6  13       17.06        9.43      2.83 o 
  -5   6  13       12.26        9.12      2.76 o 
  -4   6  13      123.53       23.03      9.38 o 
  -3   6  13       22.73       17.10      4.95 o 
  -2   6  13       48.80       56.35      8.60 o 
  -1   6  13       83.82       87.03     10.38 o 
   0   6  13        7.24        4.89      2.66 o 
   1   6  13       10.00        9.99      3.37 o 
   2   6  13       13.65       20.48      5.01 o 
   3   6  13        0.59        1.83      2.46 o 
   4   6  13       31.08       47.62      4.90 o 
   5   6  13        0.31       -1.78      2.51 o 
  -6   7  13        3.40        3.36      2.42 o 
  -5   7  13        0.08       -0.65      2.09 o 
  -4   7  13        1.99        1.58      2.29 o 
  -3   7  13       38.19       35.48     16.46 o 
  -2   7  13       43.83       47.94      5.60 o 
  -1   7  13        5.34        7.53      2.92 o 
   0   7  13      107.75      109.21     20.37 o 
   1   7  13        0.78        3.40      3.54 o 
   2   7  13       37.37       54.95      8.52 o 
   3   7  13       10.72       16.35      5.31 o 
 -10   0  14       28.29       33.37      6.37 o 
  -8   0  14       17.86       18.51      4.48 o 
  -6   0  14      212.31      219.43     12.95 o 
  -4   0  14      356.59      337.87     23.57 o 
  -2   0  14       34.21       49.65      4.86 o 
   0   0  14      718.02      757.95     34.16 o 
   2   0  14      165.82      169.39     21.40 o 
   4   0  14       46.31       38.43      5.69 o 
   6   0  14       77.53       62.47      6.43 o 
   8   0  14       13.61       14.86      4.05 o 
 -10   1  14       12.67       12.64      4.01 o 
  -9   1  14      100.28       93.62      7.55 o 
  -8   1  14        1.69        0.36      1.81 o 
  -7   1  14       18.59       14.63      2.44 o 
  -6   1  14        0.01       -0.27      1.53 o 
  -5   1  14        1.62        1.44      1.51 o 
  -4   1  14       37.04       35.64      3.32 o 
  -3   1  14      286.32      295.68      9.34 o 
  -2   1  14      421.83      442.27     12.81 o 
  -1   1  14      670.38      729.34     19.39 o 
   0   1  14       88.45       88.71      4.30 o 
   1   1  14       29.93       37.18      2.89 o 
   2   1  14       49.25       46.14      3.86 o 
   3   1  14       19.32       18.65      2.64 o 
   4   1  14       17.95       15.39      2.58 o 
   5   1  14       59.09       56.10      4.28 o 
   6   1  14       17.14       12.52      2.50 o 
   7   1  14       40.05       34.51      3.66 o 
   8   1  14        7.62        6.30      2.37 o 
 -10   2  14        4.26        3.07      3.18 o 
  -9   2  14        8.59       10.48      2.90 o 
  -8   2  14       87.22       89.45      6.95 o 
  -7   2  14       95.40       88.41      6.59 o 
  -6   2  14      143.99      128.90      7.98 o 
  -5   2  14      245.46      247.15     14.40 o 
  -4   2  14       13.67       13.74      2.68 o 
  -3   2  14      244.69      237.19      7.86 o 
  -2   2  14       28.77       30.34      2.75 o 
  -1   2  14       78.70       88.83      4.42 o 
   0   2  14       13.04       13.45      2.06 o 
   1   2  14       16.92       20.53      2.24 o 
   2   2  14       17.75       13.38      3.53 o 
   3   2  14       18.12       17.45      2.74 o 
   4   2  14        0.00        1.11      1.72 o 
   5   2  14        4.13        5.84      2.74 o 
   6   2  14       42.06       39.48      3.96 o 
   7   2  14       39.60       34.34      3.82 o 
 -10   3  14       31.82       20.41      3.72 o 
  -9   3  14        0.25        0.25      2.16 o 
  -8   3  14       16.47       14.53      3.88 o 
  -7   3  14        3.97        3.68      2.32 o 
  -6   3  14       54.32       53.13      5.85 o 
  -5   3  14       44.50       37.49      5.95 o 
  -4   3  14      112.45      112.66      7.23 o 
  -3   3  14        0.01        0.24      1.53 o 
  -2   3  14      165.93      175.29     11.04 o 
  -1   3  14        0.01        0.66      1.41 o 
   0   3  14       71.40       85.70      4.64 o 
   1   3  14       90.99      104.62      6.39 o 
   2   3  14        0.15       -0.45      1.52 o 
   3   3  14        5.58        4.17      2.14 o 
   4   3  14       50.01       49.83      6.96 o 
   5   3  14        0.01       -1.16      1.78 o 
   6   3  14       44.09       47.77      4.47 o 
   7   3  14       39.82       36.21      4.10 o 
  -9   4  14       29.51       23.22      3.83 o 
  -8   4  14        5.43        2.14      2.21 o 
  -7   4  14       58.22       53.83      5.43 o 
  -6   4  14        1.77       -0.12      1.97 o 
  -5   4  14      138.04      112.29     16.53 o 
  -4   4  14        1.51        1.73      2.15 o 
  -3   4  14       46.00       40.11      6.56 o 
  -2   4  14       11.98       13.63      2.41 o 
  -1   4  14        6.93        6.53      1.96 o 
   0   4  14        4.11        6.05      1.76 o 
   1   4  14        5.35        9.75      1.96 o 
   2   4  14        9.42       10.20      2.33 o 
   3   4  14       30.62       41.03      4.10 o 
   4   4  14       44.74       50.73      4.55 o 
   5   4  14        1.10        0.80      2.24 o 
   6   4  14       15.80       20.00      3.53 o 
  -8   5  14        9.71        6.06      2.66 o 
  -7   5  14        2.91        1.32      2.09 o 
  -6   5  14        3.00        0.22      1.92 o 
  -5   5  14       73.11       53.40     10.71 o 
  -4   5  14        0.74        0.51      2.05 o 
  -3   5  14        1.95        1.48      2.20 o 
  -2   5  14        2.37        3.60      2.25 o 
  -1   5  14       27.30       29.07      5.37 o 
   0   5  14       52.95       68.89      4.79 o 
   1   5  14        4.73        7.49      2.74 o 
   2   5  14        3.98        6.27      2.23 o 
   3   5  14       16.65       24.41      3.47 o 
   4   5  14        1.48        6.60      2.69 o 
   5   5  14        0.00        0.70      2.35 o 
  -7   6  14        0.06       -0.29      2.24 o 
  -6   6  14       27.66       18.14      4.13 o 
  -5   6  14        0.22        1.14      2.30 o 
  -4   6  14       11.18        7.80      3.93 o 
  -3   6  14       32.40       31.00      7.14 o 
  -2   6  14       10.38        8.05      3.18 o 
  -1   6  14        7.69        7.41      2.90 o 
   0   6  14       33.05       36.03      5.11 o 
   1   6  14        9.08        5.91      3.97 o 
   2   6  14        0.11        2.00      2.50 o 
   3   6  14        0.20        2.46      2.81 o 
   4   6  14        0.04       -1.42      3.48 o 
  -5   7  14        0.64        1.20      2.39 o 
  -4   7  14        1.74        2.03      2.45 o 
  -3   7  14        0.51       -0.93      2.41 o 
  -2   7  14       39.19       45.81      8.79 o 
  -1   7  14       15.90       25.89      4.67 o 
   0   7  14        5.55        5.86      3.14 o 
   1   7  14        3.87        5.45      4.10 o 
   2   7  14        0.01       -0.51      3.89 o 
  -9   0  15        0.55        0.01      3.45 o 
  -7   0  15      109.83      118.07      9.24 o 
  -5   0  15        3.12        0.26      2.00 o 
  -3   0  15       13.10       10.95      2.92 o 
  -1   0  15        1.31        0.31      2.27 o 
   1   0  15       37.42       42.98      4.75 o 
   3   0  15       80.66       64.39      6.55 o 
   5   0  15       68.99       51.97      6.00 o 
   7   0  15       30.81       24.72      7.03 o 
 -10   1  15       19.72       19.24      4.39 o 
  -9   1  15       45.90       51.37      5.86 o 
  -8   1  15        0.03        0.25      2.10 o 
  -7   1  15        0.50       -0.15      1.68 o 
  -6   1  15       31.48       29.43      4.25 o 
  -5   1  15       14.95       14.92      2.46 o 
  -4   1  15       84.77       95.04      6.05 o 
  -3   1  15       18.79       15.36      2.23 o 
  -2   1  15       78.20       94.27      4.65 o 
  -1   1  15       29.66       35.06      2.96 o 
   0   1  15       38.89       42.51      3.28 o 
   1   1  15      116.49      117.48     10.50 o 
   2   1  15       97.10       90.57      5.54 o 
   3   1  15        0.25        0.31      1.74 o 
   4   1  15       69.05       63.64      4.70 o 
   5   1  15       29.29       29.32      3.44 o 
   6   1  15       44.82       40.47      3.96 o 
   7   1  15        0.06        1.01      1.92 o 
 -10   2  15        4.80        4.95      3.35 o 
  -9   2  15        6.22        5.81      3.19 o 
  -8   2  15       46.98       41.80      5.18 o 
  -7   2  15        6.28        4.17      2.41 o 
  -6   2  15       38.67       37.13      7.30 o 
  -5   2  15       51.56       50.17      4.46 o 
  -4   2  15        0.02       -0.45      1.57 o 
  -3   2  15        0.87        0.28      1.70 o 
  -2   2  15       18.14       17.69      2.32 o 
  -1   2  15        1.05       -0.41      1.38 o 
   0   2  15        0.72        1.20      1.48 o 
   1   2  15       20.71       20.64      3.48 o 
   2   2  15        7.21        7.51      2.35 o 
   3   2  15        2.53        2.19      1.89 o 
   4   2  15        7.86        6.93      2.33 o 
   5   2  15       41.57       33.88      3.71 o 
   6   2  15       12.82       11.66      2.71 o 
   7   2  15        0.48        2.22      2.23 o 
  -9   3  15        0.01        0.86      2.72 o 
  -8   3  15        2.22        0.67      2.18 o 
  -7   3  15        4.10        2.89      2.35 o 
  -6   3  15        0.78        2.14      2.24 o 
  -5   3  15        1.18        1.50      2.15 o 
  -4   3  15       96.68       74.25      6.77 o 
  -3   3  15       19.79       25.22      3.06 o 
  -2   3  15       26.64       29.10      3.15 o 
  -1   3  15        6.11        4.10      1.71 o 
   0   3  15        7.02        5.98      1.75 o 
   1   3  15       59.51       71.95      5.13 o 
   2   3  15       42.69       47.90      4.31 o 
   3   3  15       82.30       90.03      6.84 o 
   4   3  15       78.54       77.64      7.02 o 
   5   3  15       26.15       29.11      3.67 o 
   6   3  15       13.17       11.35      2.94 o 
  -8   4  15        9.98        5.05      2.60 o 
  -7   4  15       12.41       12.29      3.09 o 
  -6   4  15       21.08       12.38      3.05 o 
  -5   4  15        0.13       -0.90      1.97 o 
  -4   4  15       11.16        9.81      3.62 o 
  -3   4  15        5.28        3.59      2.43 o 
  -2   4  15       14.81       11.53      2.95 o 
  -1   4  15        3.56        3.19      1.87 o 
   0   4  15        0.31        0.48      1.62 o 
   1   4  15        2.01        1.29      1.78 o 
   2   4  15        8.96       12.40      2.85 o 
   3   4  15        0.56        0.39      2.15 o 
   4   4  15       48.89       53.83      5.42 o 
   5   4  15        8.66       11.18      2.96 o 
  -7   5  15        9.89       11.88      3.26 o 
  -6   5  15       43.38       32.06      7.18 o 
  -5   5  15       95.48       36.00      9.90 o 
  -4   5  15       10.58        8.29      3.06 o 
  -3   5  15       98.28       88.89     11.89 o 
  -2   5  15        2.27        0.63      2.21 o 
  -1   5  15        2.42        2.85      2.40 o 
   0   5  15       12.30       12.13      3.93 o 
   1   5  15        7.38        9.77      2.74 o 
   2   5  15        0.15        1.17      2.22 o 
   3   5  15       13.16       19.63      3.44 o 
   4   5  15        0.03        0.85      2.38 o 
  -6   6  15       14.60        9.66      3.02 o 
  -5   6  15       11.02        6.97      2.95 o 
  -4   6  15       17.71       12.83      5.30 o 
  -3   6  15       12.47       10.24      3.01 o 
  -2   6  15        0.18       -2.24      2.19 o 
  -1   6  15        1.10        2.42      2.64 o 
   0   6  15        5.77        4.57      3.75 o 
   1   6  15        4.80        4.53      4.19 o 
   2   6  15        0.49        0.63      3.87 o 
   3   6  15        0.08        3.46      2.79 o 
  -3   7  15        5.20        6.00      2.96 o 
  -2   7  15        9.71        6.87      3.47 o 
  -1   7  15        6.68        6.46      3.09 o 
 -10   0  16       49.46       40.37      9.79 o 
  -8   0  16       86.96       76.44      8.16 o 
  -6   0  16       42.44       35.10      5.30 o 
  -4   0  16       25.86       31.71      4.39 o 
  -2   0  16       11.31       15.66      4.85 o 
   0   0  16      129.05      158.15     11.40 o 
   2   0  16        0.64        5.43      5.24 o 
   4   0  16        0.73       -1.19      2.46 o 
   6   0  16       14.81       16.18      4.20 o 
  -9   1  16       13.69       14.81      4.06 o 
  -8   1  16        0.13       -2.47      2.35 o 
  -7   1  16       50.96       47.92      5.04 o 
  -6   1  16       42.80       38.79      4.14 o 
  -5   1  16       67.76       73.68      4.66 o 
  -4   1  16        8.74       12.45      2.24 o 
  -3   1  16        0.17       -2.10      1.42 o 
  -2   1  16        4.26        3.13      1.84 o 
  -1   1  16       89.92       94.78      4.94 o 
   0   1  16        1.60        0.77      1.87 o 
   1   1  16      124.18      121.70      6.94 o 
   2   1  16        8.62        9.01      2.63 o 
   3   1  16       88.45       88.92      5.77 o 
   4   1  16        3.24        1.93      2.14 o 
   5   1  16       24.53       25.48      3.40 o 
   6   1  16        5.14        6.52      2.38 o 
  -9   2  16        9.92        8.86      3.54 o 
  -8   2  16       37.11       27.55      4.56 o 
  -7   2  16        0.35        0.41      2.22 o 
  -6   2  16        0.46        0.33      2.21 o 
  -5   2  16       55.86       56.83      4.37 o 
  -4   2  16       14.30        9.02      2.36 o 
  -3   2  16       56.16       67.95      4.58 o 
  -2   2  16       61.97       68.60      4.15 o 
  -1   2  16      132.62      164.41      9.62 o 
   0   2  16       25.42       32.52      3.06 o 
   1   2  16       30.02       40.25      5.12 o 
   2   2  16        0.02       -1.43      1.93 o 
   3   2  16        0.27        0.54      2.03 o 
   4   2  16        6.72        5.77      2.36 o 
   5   2  16        0.01        0.17      1.83 o 
   6   2  16        0.19       -0.30      2.13 o 
  -9   3  16        0.02        2.42      2.50 o 
  -8   3  16       18.59       19.70      3.65 o 
  -7   3  16        1.61       -0.13      2.19 o 
  -6   3  16       23.15       16.34      4.10 o 
  -5   3  16        2.13        0.46      2.15 o 
  -4   3  16       20.49       19.76      3.58 o 
  -3   3  16        0.04       -0.37      1.69 o 
  -2   3  16        1.97        2.10      1.92 o 
  -1   3  16       14.07       14.71      2.65 o 
   0   3  16       86.63      100.75      7.76 o 
   1   3  16        2.24        1.63      1.99 o 
   2   3  16       28.72       34.64      4.54 o 
   3   3  16        4.41        4.44      2.45 o 
   4   3  16       26.17       30.51      3.84 o 
   5   3  16       23.85       22.90      3.56 o 
  -8   4  16        0.03       -0.83      2.18 o 
  -7   4  16       10.48        9.81      3.04 o 
  -6   4  16       30.55       22.68      4.50 o 
  -5   4  16        2.82        0.26      2.10 o 
  -4   4  16        3.89        0.77      2.04 o 
  -3   4  16        4.63        5.94      2.69 o 
  -2   4  16        8.14        5.85      2.68 o 
  -1   4  16       15.79       19.19      3.23 o 
   0   4  16        0.36        4.52      2.38 o 
   1   4  16        0.05        1.79      2.27 o 
   2   4  16        4.94        9.46      2.64 o 
   3   4  16       18.46       24.26      3.62 o 
   4   4  16        0.20        4.51      2.44 o 
   5   4  16        3.71        3.49      2.65 o 
  -7   5  16        3.10        4.17      2.68 o 
  -6   5  16        3.18        4.18      2.67 o 
  -5   5  16        3.52        5.03      2.74 o 
  -4   5  16        7.24        7.18      2.86 o 
  -3   5  16        0.79        0.26      2.35 o 
  -2   5  16       27.87       27.97      5.38 o 
  -1   5  16        7.33        6.49      3.53 o 
   0   5  16       12.79       12.13      6.75 o 
   1   5  16        1.54       -2.09      3.30 o 
   2   5  16       29.51       40.83      4.95 o 
   3   5  16        4.64       11.85      6.01 o 
  -5   6  16       19.39       10.50      3.23 o 
  -4   6  16       20.81       17.25      4.02 o 
  -3   6  16        8.77        5.55      2.77 o 
  -2   6  16       14.19       14.55      3.52 o 
  -1   6  16        1.13        0.62      2.57 o 
   0   6  16        0.03        2.24      3.64 o 
   1   6  16        0.01       -1.50      3.66 o 
  -9   0  17       91.63       73.82     12.60 o 
  -7   0  17        0.47       -1.18      2.83 o 
  -5   0  17       28.51       23.59      3.99 o 
  -3   0  17      148.02      164.03      9.70 o 
  -1   0  17       85.74      110.90      8.66 o 
   1   0  17        3.00        3.95      3.62 o 
   3   0  17       19.75       17.72      7.07 o 
   5   0  17        4.30        2.88      4.37 o 
  -9   1  17       12.72       18.60      4.50 o 
  -8   1  17        0.77        1.15      2.67 o 
  -7   1  17       26.86       31.39      4.61 o 
  -6   1  17       18.61       19.40      2.95 o 
  -5   1  17        0.03       -0.86      1.78 o 
  -4   1  17        2.92        1.75      2.04 o 
  -3   1  17        0.06        0.55      1.81 o 
  -2   1  17       17.91       17.73      2.65 o 
  -1   1  17        2.54        2.79      2.02 o 
   0   1  17       40.30       42.90      4.08 o 
   1   1  17       10.90        9.55      2.89 o 
   2   1  17       30.77       33.93      3.98 o 
   3   1  17        0.05       -0.57      2.00 o 
   4   1  17        2.15        1.31      2.06 o 
   5   1  17        1.01        2.04      2.15 o 
  -8   2  17        8.00        9.01      3.10 o 
  -7   2  17       25.21       22.16      5.58 o 
  -6   2  17        0.01        1.30      2.35 o 
  -5   2  17        9.58       10.40      3.10 o 
  -4   2  17       19.59       20.54      3.11 o 
  -3   2  17       88.97       92.22      5.63 o 
  -2   2  17        5.85        6.65      2.45 o 
  -1   2  17       30.45       31.33      3.15 o 
   0   2  17        3.63        5.72      2.29 o 
   1   2  17        1.90        2.61      2.38 o 
   2   2  17       43.70       42.86      4.42 o 
   3   2  17        6.46        4.39      3.30 o 
   4   2  17        3.00        2.28      2.32 o 
   5   2  17       33.34       32.45      4.05 o 
  -8   3  17        0.14        1.33      2.56 o 
  -7   3  17       32.25       27.91      6.14 o 
  -6   3  17        2.98        3.63      2.64 o 
  -5   3  17       34.77       33.38      4.38 o 
  -4   3  17       17.56       21.76      3.79 o 
  -3   3  17        6.05        7.47      2.49 o 
  -2   3  17        5.33        8.23      2.56 o 
  -1   3  17       20.30       18.84      3.08 o 
   0   3  17        0.18        0.21      2.13 o 
   1   3  17       31.38       39.89      5.17 o 
   2   3  17        3.21        4.61      2.46 o 
   3   3  17        3.72        6.02      2.60 o 
   4   3  17        7.08        8.69      2.78 o 
  -7   4  17        0.20       -1.33      2.27 o 
  -6   4  17        0.00        0.32      2.24 o 
  -5   4  17        3.55        5.66      2.82 o 
  -4   4  17       19.05       20.48      3.79 o 
  -3   4  17        0.05        1.38      2.46 o 
  -2   4  17       97.67      107.11      8.15 o 
  -1   4  17        2.49        3.91      2.16 o 
   0   4  17        1.90        5.13      2.82 o 
   1   4  17        3.01        6.58      3.12 o 
   2   4  17        0.73        2.21      2.69 o 
   3   4  17       11.56       17.32      3.44 o 
  -5   5  17        0.11       -0.99      2.40 o 
  -4   5  17        0.45        2.64      2.57 o 
  -3   5  17        0.01       -0.26      2.37 o 
  -2   5  17        4.36        2.97      2.66 o 
  -1   5  17        4.97        4.78      3.86 o 
   0   5  17        9.86        4.90      4.29 o 
   1   5  17       22.43       30.13      7.86 o 
   2   5  17        0.38        0.39      5.22 o 
  -8   0  18        1.04       -1.55      3.03 o 
  -6   0  18       67.60       67.77      7.31 o 
  -4   0  18      220.40      228.15     12.35 o 
  -2   0  18       27.39       32.88      4.95 o 
   0   0  18        9.15       11.92      4.63 o 
   2   0  18       97.51       98.23     14.96 o 
   4   0  18       21.31       23.39      5.21 o 
  -8   1  18        4.10        3.25      3.10 o 
  -7   1  18       96.41      108.23      8.02 o 
  -6   1  18       11.04       11.28      2.69 o 
  -5   1  18       36.46       40.89      3.95 o 
  -4   1  18        0.22        1.44      2.17 o 
  -3   1  18        0.11       -0.71      1.98 o 
  -2   1  18       13.66       13.14      3.34 o 
  -1   1  18       71.06       85.41      6.62 o 
   0   1  18       38.63       45.12      4.80 o 
   1   1  18       40.06       42.80      4.67 o 
   2   1  18        4.02        4.31      2.50 o 
   3   1  18        3.85        2.74      2.45 o 
   4   1  18       12.65       10.53      2.85 o 
  -8   2  18        0.13       -0.40      2.83 o 
  -7   2  18        1.44        2.95      2.62 o 
  -6   2  18       31.73       23.90      4.85 o 
  -5   2  18       44.66       45.19      5.10 o 
  -4   2  18       33.89       32.47      3.80 o 
  -3   2  18       47.92       55.35      4.65 o 
  -2   2  18        0.81        1.34      2.25 o 
  -1   2  18        0.24        1.51      2.46 o 
   0   2  18       25.28       30.30      4.17 o 
   1   2  18       11.00       12.45      3.17 o 
   2   2  18       14.77       13.26      3.22 o 
   3   2  18        9.89       13.44      3.15 o 
   4   2  18        9.15        5.65      2.77 o 
  -7   3  18        0.45       -3.10      2.24 o 
  -6   3  18       22.72       24.42      4.19 o 
  -5   3  18        0.93        5.04      2.70 o 
  -4   3  18        2.33        2.58      2.60 o 
  -3   3  18        3.60        5.94      3.05 o 
  -2   3  18       41.86       44.40      4.33 o 
  -1   3  18       16.31       18.37      3.85 o 
   0   3  18       51.58       61.89      9.10 o 
   1   3  18       22.50       27.20      4.63 o 
   2   3  18        0.33        1.76      2.61 o 
   3   3  18       19.73       21.04      3.71 o 
  -6   4  18       11.50       11.05      3.33 o 
  -5   4  18       62.93       57.10      6.76 o 
  -4   4  18        5.88        6.72      3.16 o 
  -3   4  18       23.72       20.89      4.06 o 
  -2   4  18        1.09        2.67      2.89 o 
  -1   4  18        1.48        5.38      3.93 o 
   0   4  18        0.03        2.43      3.14 o 
   1   4  18       14.84       22.95      5.81 o 
   2   4  18        0.87        1.56      4.62 o 
  -4   5  18        7.55        7.53      3.15 o 
  -3   5  18       14.26       13.88      3.70 o 
  -2   5  18        4.55        5.82      3.11 o 
  -1   5  18        3.31        2.14      3.91 o 
   0   5  18       15.46       16.31      5.85 o 
  -7   0  19        8.72        8.04      3.75 o 
  -5   0  19       27.96       23.23      5.21 o 
  -3   0  19        0.03       -1.47      3.26 o 
  -1   0  19      114.46      138.27     11.90 o 
   1   0  19      159.46      197.99     18.36 o 
   3   0  19       24.81       25.20      7.30 o 
  -7   1  19       12.17       18.76      4.13 o 
  -6   1  19        8.72        8.49      3.45 o 
  -5   1  19        1.71        1.30      2.30 o 
  -4   1  19       60.58       77.05      5.63 o 
  -3   1  19       39.40       50.28      4.75 o 
  -2   1  19      182.20      239.52     12.62 o 
  -1   1  19       32.14       53.85      6.68 o 
   0   1  19       50.65       66.88      5.97 o 
   1   1  19       11.34       17.28      3.76 o 
   2   1  19        6.51        6.22      3.03 o 
   3   1  19       13.10       15.25      3.54 o 
  -6   2  19       51.80       58.18      5.69 o 
  -5   2  19        5.74        4.43      3.06 o 
  -4   2  19       30.61       37.29      4.94 o 
  -3   2  19        0.18       -1.50      2.25 o 
  -2   2  19        2.38       -0.79      2.41 o 
  -1   2  19        0.25       -0.05      3.26 o 
   0   2  19       45.72       63.21      5.77 o 
   1   2  19       12.03       14.49      3.56 o 
   2   2  19       54.79       65.35      5.88 o 
   3   2  19       10.08       16.59      3.57 o 
  -6   3  19        5.59        4.68      2.88 o 
  -5   3  19        0.45        0.67      2.65 o 
  -4   3  19        0.33        1.88      2.74 o 
  -3   3  19       50.10       65.93      6.29 o 
  -2   3  19        6.34        8.82      4.24 o 
  -1   3  19       47.31       69.59      7.86 o 
   0   3  19        3.28        4.05      3.12 o 
   1   3  19        4.61        9.89      3.69 o 
   2   3  19        1.64        4.20      3.37 o 
  -4   4  19        0.71        1.54      2.92 o 
  -3   4  19        0.07       -0.08      2.96 o 
  -2   4  19        0.16        6.36      3.93 o 
  -1   4  19        2.40        4.16      3.96 o 
   0   4  19       12.87       18.70      6.79 o 
  -6   0  20       13.68       11.86      4.39 o 
  -4   0  20       11.60        9.15      4.36 o 
  -2   0  20        8.84       13.85      5.21 o 
   0   0  20        8.29       11.52      5.47 o 
   2   0  20       16.75       15.49      5.53 o 
  -6   1  20        7.31        6.00      5.57 o 
  -5   1  20       21.87       24.81      3.80 o 
  -4   1  20        0.10       -0.24      2.39 o 
  -3   1  20       31.64       41.10      4.58 o 
  -2   1  20        0.70        1.63      2.84 o 
  -1   1  20        6.84       13.61      3.77 o 
   0   1  20        7.30       11.48      3.61 o 
   1   1  20        1.72        1.71      2.78 o 
  -5   2  20        0.80       -1.86      2.69 o 
  -4   2  20        4.77        4.11      3.49 o 
  -3   2  20        3.60        8.04      2.85 o 
  -2   2  20        5.47       10.54      3.64 o 
  -1   2  20        1.36        0.61      3.43 o 
   0   2  20       21.91       24.10      4.91 o 
   1   2  20       23.54       25.84      4.33 o 
  -3   3  20       11.19       14.81      4.01 o 
  -2   3  20       14.13       19.37      5.46 o 
  -1   3  20        6.15       15.62      4.30 o 
  -3   0  21       55.69       86.69      9.69 o 
  -1   0  21       41.20       49.10      8.05 o 
  -2   1  21        0.00       -0.45      3.48 o 
                                                 
